# Supplementary material for: Assessing the disease burden of lower respiratory infections attributable to particulate matter pollution: trends from 1990 to 2021 and projections for 2022-2050
Source: Front Cell Infect Microbiol. 2025 Oct 23;15:1660032. doi: 10.3389/fcimb.2025.1660032 (PMC12589054; doi:10.3389/fcimb.2025.1660032)
Supplement: Supplementary file 11 [file Table1.xlsx]

## Sheet: Table title
Table
Table S1	EAPC of age-standardized death rates of lower respiratory infection due to particulate matter pollution and the temporal trends from 1990 to 2021 in 5 SDI and 21 GBD regions
Table S2	EAPC of age-standardized death rates of lower respiratory infection due to household air pollution from solid fuels and the temporal trends from 1990 to 2021 in 5 SDI and 21 GBD regions
Table S3	EAPC of age-standardized death rates of lower respiratory infection due to ambient particulate matter pollution and the temporal trends from 1990 to 2021 in 5 SDI and 21 GBD regions
Table S4	EAPC of age-standardized DALY rates of lower respiratory infection due to particulate matter pollution and the temporal trends from 1990 to 2021 in 5 SDI and 21 GBD regions
Table S5	EAPC of age-standardized DALY rates of lower respiratory infection due to household air pollution from solid fuels and the temporal trends from 1990 to 2021 in 5 SDI and 21 GBD regions
Table S6	EAPC of age-standardized DALY rates of lower respiratory infection due to ambient particulate matter pollution and the temporal trends from 1990 to 2021 in 5 SDI and 21 GBD regions
Table S7	EAPC of age-standardized death rates of lower respiratory infection due to particulate matter pollution and the temporal trends from 1990 to 2021 in 204 countries and territories
Table S8	EAPC of age-standardized death rates of lower respiratory infection due to household air pollution from solid fuels and the temporal trends from 1990 to 2021 in 204 countries and territories
Table S9	EAPC of age-standardized death rates of lower respiratory infection due to ambient particulate matter pollution and the temporal trends from 1990 to 2021 in 204 countries and territories
Table S10	EAPC of age-standardized DALY rates of lower respiratory infection due to particulate matter pollution and the temporal trends from 1990 to 2021 in 204 countries and territories
Table S11	EAPC of age-standardized DALY rates of lower respiratory infection due to household air pollution from solid fuels and the temporal trends from 1990 to 2021 in 204 countries and territories
Table S12	EAPC of age-standardized DALY rates of lower respiratory infection due to ambient particulate matter pollution and the temporal trends from 1990 to 2021 in 204 countries and territories

## Sheet: Table S1
Characteristics	1990		2021		1990-2021
	Number of deaths (95% UI)	Age-standardized death rates per 100,000 (95% UI)	Number of deaths (95% UI)	Age-standardized death rates per 100,000 (95% UI)	EAPC of age-standardized death rates (95% CI)
Global	1211023.55(270570.48-1918459.48)	23.35(4.95-37.23)	651238.01(121605.08-1076503.21)	8.68(1.71-14.39)	-3.02 (-3.18--2.87)
Female	600592.7(124963.19-953250.28)	22.5(4.56-35.73)	309281.07(57535.02-512103.48)	7.81(1.57-13)	-3.19 (-3.36--3.02)
Male	610430.86(145607.29-981510.51)	24.93(5.42-39.84)	341956.94(64124.94-565841.33)	9.84(1.88-16.3)	-2.87 (-3.03--2.72)
Low SDI	359701.99(80877.05-579931.42)	66.4(13.22-103.51)	222444.07(48926.65-360309.03)	31.28(5.61-49.7)	-2.31 (-2.45--2.17)
Low-middle SDI	434488.25(104266.31-684554.28)	36.84(7.79-57.75)	216584.84(44107.51-361326.06)	15.5(2.92-25.73)	-2.49 (-2.65--2.32)
Middle SDI	298770.14(63682.06-475379.06)	22.26(4.33-35.45)	134713.88(20506.4-229613.2)	6.34(1.01-10.79)	-3.95 (-4.04--3.86)
High-middle SDI	76915.63(15359.04-128366.52)	9.04(1.79-15.07)	44410.63(5755.14-78551.3)	2.55(0.34-4.49)	-4.19 (-4.36--4.03)
High SDI	40404.4(6158.26-75169.11)	3.9(0.6-7.2)	32577.47(3543.92-61715.76)	1.34(0.15-2.5)	-3.3 (-3.51--3.09)
East Asia	209292.85(42645.28-333055.31)	25.49(4.96-40.56)	61796.05(8571.99-105872.71)	4(0.57-6.8)	-6.55 (-6.75--6.34)
Southeast Asia	101548.96(22112.58-161832.01)	25.56(5.23-40.5)	52620.82(8179.49-91851.62)	10.1(1.55-17.61)	-2.61 (-2.75--2.46)
Oceania	2332.65(642.24-3856.4)	36.83(8.33-59.68)	2501.82(708.17-4216.29)	20.39(4.44-34.9)	-1.41 (-1.59--1.23)
Central Asia	14829.84(3437.9-26444.54)	17.19(3.87-30.57)	4972.61(1037.36-8676.8)	5.71(1.14-9.99)	-3.64 (-3.97--3.3)
Central Europe	7423.48(1147.82-13153.93)	6.44(1.02-11.4)	5277.56(680.68-9154.61)	2.47(0.33-4.28)	-2.93 (-3.14--2.72)
Eastern Europe	5261.06(916.64-9710.44)	2.58(0.48-4.76)	3277.67(405.57-6149.48)	1.14(0.15-2.12)	-3.11 (-3.98--2.24)
High-income Asia Pacific	8486.9(697.62-19500.43)	5.08(0.43-11.58)	12691.94(1434.07-25051.94)	1.91(0.22-3.71)	-2.69 (-2.97--2.41)
Australasia	142.29(2.09-455.37)	0.7(0.01-2.24)	298.03(31.46-595.81)	0.46(0.05-0.92)	-1.16 (-1.94--0.38)
Western Europe	19266.79(2241.45-38528.3)	3.42(0.4-6.84)	10806.13(1263.4-20452.02)	0.88(0.1-1.67)	-4.31 (-4.66--3.95)
Southern Latin America	3319.3(521.02-6259.84)	7.96(1.24-14.92)	4795.06(546.54-9346.45)	5.31(0.61-10.34)	-0.45 (-0.77--0.13)
High-income North America	9386.73(837.83-20021.99)	2.61(0.24-5.57)	2707.75(274.89-5798.85)	0.39(0.04-0.84)	-5.94 (-6.29--5.59)
Caribbean	5283.37(1277.19-8792.09)	15.99(3.51-27.15)	4215.64(821.25-7233.33)	8.7(1.93-14.94)	-1.47 (-1.63--1.31)
Andean Latin America	12607.68(2260.19-20494.06)	41.33(6.53-67.37)	6852.94(942.51-12382.76)	12.12(1.66-21.91)	-3.81 (-4--3.62)
Central Latin America	17489.59(3171.29-30297.25)	13.75(2.25-23.87)	8628.93(1241.3-15518.4)	3.71(0.55-6.67)	-3.86 (-4.1--3.63)
Tropical Latin America	12009.08(1935.27-22082.98)	11.33(1.7-20.92)	9591.67(1207.74-18745.5)	3.97(0.5-7.74)	-2.62 (-2.92--2.32)
North Africa and Middle East	58946.94(14640.96-98076.69)	16.78(3.66-27.91)	27090.8(4443.01-44687.55)	6.39(0.99-10.61)	-2.65 (-2.77--2.54)
South Asia	394296.41(96599.62-619958.28)	36.47(7.87-56.57)	203693.4(43378.84-336558.7)	15.37(3.14-25.33)	-2.46 (-2.65--2.26)
Central Sub-Saharan Africa	34203.41(8667.95-56475.08)	71.89(13.94-120.34)	25333.29(5141.46-43900.4)	44.04(7.49-77.62)	-1.61 (-1.73--1.49)
Eastern Sub-Saharan Africa	135013.5(28879.63-219174.13)	77.08(14.59-120.34)	75189.45(15175.71-119107.95)	35.41(5.91-56.93)	-2.6 (-2.73--2.48)
Southern Sub-Saharan Africa	12266.41(2249.78-20860.47)	29.62(4.88-50.53)	11600.88(1763.99-19706.52)	19.56(2.9-33.23)	-0.63 (-1.2--0.06)
Western Sub-Saharan Africa	147616.31(33186.4-241765.13)	66.89(13.11-108.19)	117295.57(27304.23-199184.67)	34.43(6.01-56.61)	-1.95 (-2.14--1.76)

## Sheet: Table S2
Characteristics	1990		2021		1990-2021
	Number of deaths (95% UI)	Age-standardized death rates per 100,000 (95% UI)	Number of deaths (95% UI)	Age-standardized death rates per 100,000 (95% UI)	EAPC of age-standardized death rates (95% CI)
Global	931879.84(213533.91-1485795.86)	17.31(3.79-27.43)	360507.47(81329.14-648205.82)	4.89(1.16-8.79)	-4.02 (-4.25--3.79)
Female	475485.62(100433.25-763984.51)	17.38(3.59-27.93)	180879.65(39247.58-320834.72)	4.75(1.1-8.44)	-4.06 (-4.3--3.82)
Male	456394.22(113100.66-729739.04)	17.62(4.03-27.97)	179627.82(41677.66-329480.4)	5.09(1.22-9.35)	-4.02 (-4.26--3.79)
Low SDI	309191.96(70533.14-500648.16)	57.31(11.35-89.24)	183798.22(43369.69-307305.2)	26.12(4.9-42.78)	-2.51 (-2.65--2.38)
Low-middle SDI	357962.05(85941.5-567205.83)	30.27(6.39-47.53)	139833.33(29467.96-257938.57)	9.95(1.97-18.42)	-3.38 (-3.63--3.13)
Middle SDI	218642.22(49095.98-356454.64)	16.06(3.32-26.24)	34440.94(4463.6-90684.3)	1.64(0.22-4.29)	-7.37 (-7.76--6.99)
High-middle SDI	43700.09(9146.53-78103.25)	5.09(1.06-9.04)	2049.04(48.43-11890.72)	0.12(0-0.68)	-12.94 (-13.7--12.17)
High SDI	1841.38(228.29-5566.69)	0.19(0.03-0.56)	108.17(0.08-910.59)	0(0-0.04)	-12.13 (-12.47--11.78)
East Asia	171784.68(35929.05-277862.75)	20.69(4.13-32.97)	13212.01(1344.99-38568.99)	0.86(0.1-2.51)	-11.01 (-11.57--10.45)
Southeast Asia	85063.99(19018.61-135824.59)	21.13(4.41-34.31)	24585.77(4273.12-52797.61)	4.66(0.81-9.99)	-4.37 (-4.7--4.04)
Oceania	2145.59(614.15-3637.79)	33.73(8.1-56.34)	2222.62(616.48-3811.87)	17.96(4.16-31.67)	-1.51 (-1.71--1.31)
Central Asia	8315.62(1802.7-17199.8)	9.58(1.99-19.82)	1287.66(259.82-3009.13)	1.42(0.28-3.37)	-6.89 (-7.69--6.09)
Central Europe	2228.17(238.52-6189.73)	2.03(0.23-5.54)	228.17(2.17-1587.42)	0.11(0-0.76)	-10.27 (-10.9--9.63)
Eastern Europe	534.32(74.97-1678.43)	0.28(0.04-0.86)	133.05(8.93-628.54)	0.05(0-0.22)	-7.51 (-9.07--5.93)
High-income Asia Pacific	97.58(2.02-711.56)	0.06(0-0.43)	5.52(0-44.71)	0(0-0.01)	-12.02 (-12.85--11.18)
Australasia	2.16(0-22.95)	0.01(0-0.11)	0.19(0-1.31)	0(0-0)	-11.19 (-12.07--10.3)
Western Europe	94.32(0.45-723.59)	0.02(0-0.13)	6.25(0-53.02)	0(0-0)	-10.66 (-11.3--10.02)
Southern Latin America	1222.81(121.54-3127.25)	2.95(0.29-7.5)	102.6(0.22-830.33)	0.11(0-0.92)	-10.04 (-10.37--9.71)
High-income North America	7.05(0-56.28)	0(0-0.02)	0.76(0-4.99)	0(0-0)	-9.29 (-9.65--8.93)
Caribbean	4072.22(1135.91-6765.72)	11.43(3.03-19.24)	2199.16(551.58-3857.96)	4.94(1.29-8.59)	-2.09 (-2.26--1.93)
Andean Latin America	5944.6(1019.61-11779.44)	19.08(2.95-38.58)	1095.85(80.6-4039.8)	1.93(0.14-7.14)	-6.79 (-7.32--6.26)
Central Latin America	7207.5(1383.96-15545.45)	5.51(0.95-11.96)	2307.22(291.39-6266.47)	1.01(0.13-2.73)	-5.13 (-5.28--4.97)
Tropical Latin America	6824.93(1100.59-13737.59)	6.07(0.89-12.57)	1367.9(105.84-4706.13)	0.57(0.04-1.96)	-6.99 (-7.15--6.82)
North Africa and Middle East	27541.36(6931.33-52271.12)	7.39(1.63-14.06)	6098.65(1403.86-10608.88)	1.21(0.26-2.13)	-5.76 (-6.07--5.44)
South Asia	331400.8(82625.43-512871.89)	30.53(6.66-47.1)	125416.33(27877.6-229292.02)	9.36(2.01-17.18)	-3.51 (-3.8--3.23)
Central Sub-Saharan Africa	30619.06(7866.34-51008.32)	63.74(12.65-107.15)	21413.58(4727.32-37768.97)	37.38(6.93-66.97)	-1.81 (-1.96--1.65)
Eastern Sub-Saharan Africa	125574.38(26887.85-206413.25)	71.51(13.66-112.23)	68078.85(14012.06-110748.96)	31.95(5.42-51.72)	-2.74 (-2.87--2.61)
Southern Sub-Saharan Africa	7547.25(1415.82-14745.02)	17.81(3.03-34.72)	5697.6(1009.62-11262.13)	9.11(1.59-18.15)	-1.64 (-2.27--1.01)
Western Sub-Saharan Africa	113651.45(26498.68-195810.77)	51.54(10.11-85.76)	85047.73(20994.78-156032.03)	24.66(4.89-43.88)	-2.43 (-2.67--2.18)

## Sheet: Table S3
Characteristics	1990		2021		1990-2021
	Number of deaths (95% UI)	Age-standardized death rates per 100,000 (95% UI)	Number of deaths (95% UI)	Age-standardized death rates per 100,000 (95% UI)	EAPC of age-standardized death rates (95% CI)
Global	278969.47(54085.11-471066.82)	6.04(1.06-10.35)	290558.44(44165.1-512744.41)	3.79(0.6-6.69)	-1.07 (-1.29--0.86)
Female	125023.15(24554.79-218044.41)	5.12(0.93-8.91)	128315.56(19666.85-232027.77)	3.06(0.51-5.57)	-1.17 (-1.41--0.93)
Male	153946.32(29530.33-260822.66)	7.31(1.25-12.62)	162242.88(24498.25-281076.8)	4.75(0.73-8.23)	-1 (-1.21--0.8)
Low SDI	50476.14(11392.75-89451.38)	9.09(1.7-15.95)	38618.15(8084.36-71127.57)	5.16(0.81-9.12)	-1.16 (-1.49--0.84)
Low-middle SDI	76472.95(17638.62-135239.62)	6.57(1.26-11.82)	76704.75(13997.59-143359.74)	5.55(0.94-10.36)	0.15 (-0.19-0.49)
Middle SDI	80068.88(15442.77-142931.85)	6.2(1.04-11.29)	100202.39(14555.93-179631.81)	4.7(0.71-8.42)	-0.47 (-0.65--0.29)
High-middle SDI	33194.99(6093.81-60562.82)	3.95(0.72-7.21)	42340.99(5454.18-76271.4)	2.43(0.33-4.37)	-1.38 (-1.6--1.16)
High SDI	38555.69(5868.31-72087.15)	3.71(0.57-6.93)	32462.93(3570.55-61516.51)	1.33(0.15-2.5)	-3.16 (-3.38--2.95)
East Asia	37479.68(5786.44-78784.18)	4.8(0.69-10.15)	48543.73(6452.97-86303.7)	3.14(0.43-5.56)	-1.34 (-1.49--1.19)
Southeast Asia	16471.86(2623.3-34104.35)	4.43(0.61-9.31)	28010.99(3909.73-52654.58)	5.43(0.75-10.22)	1.16 (1.02-1.31)
Oceania	186.66(27.59-569.42)	3.09(0.37-8.89)	278.85(43.78-668.9)	2.43(0.38-6.03)	-0.47 (-0.62--0.31)
Central Asia	6510.33(1092.78-14601.08)	7.6(1.24-17.06)	3683.53(745.13-6453.69)	4.29(0.82-7.51)	-1.09 (-1.5--0.69)
Central Europe	5190.73(738.42-9816.17)	4.41(0.64-8.33)	5046.59(613.04-8962.95)	2.36(0.29-4.2)	-1.53 (-1.7--1.36)
Eastern Europe	4724.97(816.14-8774.93)	2.3(0.42-4.27)	3143.59(377.9-5972.47)	1.09(0.14-2.06)	-2.73 (-3.55--1.9)
High-income Asia Pacific	8387.27(694.44-19391.41)	5.02(0.42-11.52)	12685.39(1447.74-25050.12)	1.9(0.22-3.71)	-2.67 (-2.94--2.39)
Australasia	140.08(2.08-439.99)	0.69(0.01-2.16)	297.79(30.93-593.6)	0.46(0.05-0.91)	-1.12 (-1.89--0.34)
Western Europe	19170.67(2243.28-38298.91)	3.4(0.4-6.81)	10799.14(1235.51-20438.7)	0.88(0.1-1.66)	-4.3 (-4.65--3.94)
Southern Latin America	2095.19(286.69-4356.2)	5(0.68-10.45)	4690.66(538.11-9242.38)	5.2(0.6-10.23)	0.78 (0.4-1.16)
High-income North America	9379.08(820.34-20020.41)	2.61(0.23-5.57)	2706.83(284.02-5798.43)	0.39(0.04-0.84)	-5.94 (-6.29--5.59)
Caribbean	1210.23(161.41-2840.25)	4.56(0.52-10.63)	2016.02(248.92-3812.71)	3.76(0.49-7.13)	-0.38 (-0.67--0.1)
Andean Latin America	6658.64(1025.66-13002.95)	22.23(2.87-43.13)	5752.88(808.5-11212.65)	10.18(1.43-19.79)	-2.51 (-2.75--2.27)
Central Latin America	10274.84(1615.44-19998.44)	8.24(1.22-15.88)	6317.76(796.68-11928.1)	2.69(0.34-5.08)	-3.2 (-3.55--2.85)
Tropical Latin America	5178.86(508.53-11866.86)	5.25(0.48-12.07)	8219.87(963.28-15944.33)	3.4(0.4-6.59)	-0.62 (-0.94--0.31)
North Africa and Middle East	31391.45(8048.6-53148.08)	9.39(1.97-16.47)	20989.79(3121.61-36205.22)	5.18(0.73-8.92)	-1.19 (-1.38--1)
South Asia	62851.92(12318.27-119204.96)	5.94(0.99-11.51)	78232.76(14859.32-141259.44)	6(1.1-10.81)	0.61 (0.18-1.05)
Central Sub-Saharan Africa	3584.92(729.01-7392.59)	8.15(1.31-16.77)	3918.98(759.88-7383.47)	6.66(1.06-12.7)	-0.24 (-0.46--0.02)
Eastern Sub-Saharan Africa	9436.18(2217.02-16615.3)	5.57(1.04-9.83)	7107.95(1255.25-12724.87)	3.46(0.51-6.23)	-1.06 (-1.24--0.87)
Southern Sub-Saharan Africa	4715.87(738.83-8903.52)	11.8(1.68-21.69)	5898.78(841.08-10682.72)	10.44(1.47-18.96)	0.53 (-0.01-1.07)
Western Sub-Saharan Africa	33930.06(7976.51-63090.81)	15.34(2.86-27.89)	32216.55(6893.11-64307.4)	9.76(1.54-19.42)	-0.56 (-0.94--0.18)

## Sheet: Table S4
Characteristics	1990		2021		1990-2021
	Number of DALY (95% UI)	Age-standardized DALY rate per 100,000 (95% UI)	Number of DALY (95% UI)	Age-standardized DALY rate per 100,000 (95% UI)	EAPC of age-standardized DALY rate (95% CI)
Global	87315640.36(20780746.26-139682971.21)	1462.2(340.59-2338.31)	29098330.84(6988264.72-48127683.27)	420.09(106.35-693.12)	-3.76 (-3.96--3.56)
Female	43317421.45(9399479.68-69269818.99)	1477.42(316.83-2361.7)	13584530.99(3232195.62-22475876.47)	396.58(100.47-652.59)	-3.91 (-4.13--3.68)
Male	43998218.91(11381266.58-70695047.31)	1457.41(363.88-2344.13)	15513799.84(3757803.93-25567360.53)	446.36(112.33-735.71)	-3.61 (-3.79--3.44)
Low SDI	27857997.43(6496927.19-45594531.37)	3500.38(758.1-5628.63)	13573286.56(3516053.81-22172135.94)	1141.25(252.52-1851.51)	-3.41 (-3.58--3.23)
Low-middle SDI	33170574.65(8426802.49-52366120.09)	2100.66(504.98-3314.6)	10061787.99(2612666.87-16823380.27)	588.54(147.28-980.96)	-3.67 (-3.89--3.45)
Middle SDI	20988435.08(4735659.85-33520147.22)	1158.32(255.12-1844.35)	4046976.22(754905.1-6824678.9)	199(40.46-336.79)	-5.44 (-5.56--5.33)
High-middle SDI	4422946.92(970263.42-7381909.94)	487.61(107.88-812.87)	904977.91(124824.35-1574820.75)	64.5(10.02-111.28)	-6.76 (-6.99--6.54)
High SDI	826176.41(133751.78-1494283.38)	90.29(15.31-160.78)	488347.7(55173.92-902267.73)	25.79(3.14-47.22)	-3.68 (-3.85--3.51)
East Asia	14399103.13(3075510.95-23132323.4)	1330.53(281.05-2135.49)	1236282.23(185791.91-2079922.59)	100.69(16.75-169.59)	-9.13 (-9.43--8.82)
Southeast Asia	7345503.7(1674785.05-11924795.1)	1394.7(309.7-2244.86)	1717079.32(336152.01-2986289.6)	296.14(59.1-515.93)	-4.64 (-4.79--4.49)
Oceania	184138.52(53098.89-306125.71)	2030.07(551.45-3361.68)	183768.54(58067.78-311296.04)	1056.22(304.88-1780.64)	-1.48 (-1.75--1.21)
Central Asia	1243198.53(295461.22-2210842.01)	1357.09(319.22-2415.33)	319246.89(75106.54-558380.21)	331.78(77.42-579.57)	-4.58 (-4.96--4.21)
Central Europe	305234.49(50463.3-541774.25)	299.33(50.84-531.75)	105087.43(14089.93-180774.62)	63.24(9.05-109.28)	-4.74 (-4.94--4.54)
Eastern Europe	290200.81(55779.32-533614.42)	161.84(32.89-297.16)	108845.17(13842.16-203175.58)	44.91(6.2-83.76)	-4.57 (-5.33--3.81)
High-income Asia Pacific	158103.26(16842.29-354438.8)	95.33(11.32-209.79)	157613.65(17844.02-306196.65)	29.83(3.46-58.74)	-3.17 (-3.46--2.88)
Australasia	2711.52(121.23-8479.04)	13.57(0.7-42.46)	3747.74(419.37-7408.41)	6.96(0.86-13.76)	-1.78 (-2.54--1.02)
Western Europe	303453.48(36065.22-599656.89)	60.03(7.33-118.35)	136650.09(16104.41-258610.62)	13.6(1.66-25.51)	-4.66 (-4.99--4.31)
Southern Latin America	98481.94(16511.39-187034.33)	210.3(34.98-399.18)	82349.87(9436.64-159494.81)	99.55(11.55-191.27)	-1.57 (-1.88--1.25)
High-income North America	172321.88(16564.65-368493.95)	52.07(5.17-111.05)	47541.09(5054.08-102660.67)	8.3(0.93-18)	-5.67 (-5.95--5.38)
Caribbean	351322.66(103447.4-575960.52)	886.93(246.54-1455.47)	173395.04(47317.24-288778.1)	408.26(116.94-671.79)	-1.81 (-2.01--1.62)
Andean Latin America	794520.76(163163.56-1291532.37)	1756.33(331.67-2846.2)	168609.55(25719.66-302190.98)	282.69(43.19-506.1)	-5.56 (-5.76--5.36)
Central Latin America	1137906.89(223871.13-1953010.53)	591.73(110.05-1022.54)	273738.38(46776.23-495114.83)	120.77(21.58-218.8)	-4.59 (-4.77--4.4)
Tropical Latin America	722488.89(127612.07-1322418.86)	501.78(86.06-920.63)	208042.94(26985.63-400735.85)	87.61(11.47-167.37)	-4.98 (-5.2--4.75)
North Africa and Middle East	4602509.03(1227496.44-7699957.07)	993.39(248.61-1654.34)	1202624.53(262769.54-1965041.99)	224.66(47.42-366.95)	-4.25 (-4.44--4.07)
South Asia	30327575.84(7872941.3-47789836.67)	2124.08(524.26-3337.14)	9229014.71(2565941.27-15140442.14)	613.07(170.05-1006.35)	-3.52 (-3.77--3.26)
Central Sub-Saharan Africa	2536841.76(688520.55-4270415.88)	3104.49(720.88-5161.74)	1226307.23(292686.44-2104339.65)	1176.06(234.13-2050.86)	-3.18 (-3.38--2.98)
Eastern Sub-Saharan Africa	10081011.94(2253623.95-16793355.17)	3504.47(715.95-5664.99)	4102894.82(973898.35-6686237.99)	1074.65(214.76-1700.43)	-3.82 (-3.96--3.69)
Southern Sub-Saharan Africa	776081.74(155429.83-1315317.05)	1322.18(246.53-2250.42)	522510.94(86807.14-888892.87)	725.98(119.12-1234.44)	-1.21 (-1.73--0.68)
Western Sub-Saharan Africa	11482929.59(2687140.76-19085520.07)	3605.77(774.94-5920.94)	7892980.69(2131010.83-13577770.83)	1340.41(302.39-2272.97)	-2.89 (-3.13--2.66)

## Sheet: Table S5
Characteristics	1990		2021		1990-2021
	Number of DALY (95% UI)	Age-standardized DALY rate per 100,000 (95% UI)	Number of DALY (95% UI)	Age-standardized DALY rate per 100,000 (95% UI)	EAPC of age-standardized DALY rate (95% CI)
Global	69522816.15(16850710.37-113037433.13)	1154.57(274.31-1869.31)	18866652.62(5139689.45-33524607.68)	276.63(78.26-489.44)	-4.48 (-4.73--4.23)
Female	35458575.7(7787169.58-57339517.2)	1203.6(261.22-1945.55)	9224552.99(2388422.34-16155952.84)	274.75(73.64-481.34)	-4.55 (-4.83--4.28)
Male	34064240.45(9063540.79-55443557.05)	1112.99(287.02-1800.77)	9642099.63(2731180.23-17566791.96)	279.21(81.81-506.84)	-4.41 (-4.64--4.18)
Low SDI	23905069.4(5834750.64-39365745.92)	3008.43(650.71-4851.93)	11113066.62(3041564.46-18712611.59)	942.41(224.28-1579.8)	-3.65 (-3.83--3.48)
Low-middle SDI	27353093.64(6999160.96-43598917.24)	1730.77(416.27-2745.57)	6602186.27(1772804.15-12074171.37)	384.9(99.65-705.28)	-4.52 (-4.82--4.21)
Middle SDI	15498166.21(3714037.89-25227466.97)	851.52(198.59-1388.11)	1091141.03(170622.05-2825287.29)	54.85(9.07-142.1)	-8.72 (-9.05--8.4)
High-middle SDI	2667513.4(606248.01-4697285.05)	294.4(67.35-517.28)	41731.28(1154.13-237171.52)	3.04(0.09-17.65)	-15.4 (-16.16--14.64)
High SDI	59147.37(8504.85-167341.77)	7.46(1.2-20.73)	1848.86(1.4-15869.55)	0.1(0-0.89)	-13.81 (-14.15--13.48)
East Asia	11929036.48(2613284.74-19559995.44)	1099.24(238.14-1794.19)	291578.37(35637.9-826633.39)	25.15(3.31-71.38)	-12.99 (-13.58--12.39)
Southeast Asia	6215063.84(1457688.37-10171128.48)	1173.61(267.93-1898.41)	905564.01(195028.79-1871853.34)	156.75(34.66-324.66)	-6.01 (-6.32--5.71)
Oceania	169574.39(50897.87-287164.3)	1866.63(526.03-3164.88)	163899.1(49412.41-283553.34)	939.06(264.15-1612.34)	-1.57 (-1.86--1.28)
Central Asia	700055.18(159958.83-1444854.61)	762.47(170.52-1576.01)	91576.79(19707.11-208131.19)	94.19(20.17-214.08)	-7.43 (-8.22--6.63)
Central Europe	106515.51(12864.57-286778.52)	109.33(13.77-290.19)	4648.6(47.11-32492.5)	3(0.03-20.67)	-12.26 (-12.95--11.56)
Eastern Europe	33267.33(5461.72-99259.12)	19.51(3.37-57.22)	4766.73(350.82-21697.61)	2.1(0.2-9.28)	-9 (-10.45--7.52)
High-income Asia Pacific	2303.14(74.97-14987.52)	1.52(0.06-9.34)	65.38(0-526.54)	0.01(0-0.09)	-13.34 (-14.37--12.3)
Australasia	42.85(0.04-463.05)	0.22(0-2.34)	2.46(0-16.83)	0(0-0.03)	-11.83 (-12.7--10.94)
Western Europe	1652.29(8.63-12373.05)	0.35(0-2.58)	76.2(0.01-645.2)	0.01(0-0.06)	-11.6 (-12.25--10.93)
Southern Latin America	35051.8(3796.78-91861.88)	75.23(8.01-196.17)	1729.1(3.86-14284.53)	2.1(0-17.28)	-10.92 (-11.29--10.55)
High-income North America	124.69(0.01-1005.12)	0.04(0-0.3)	13.61(0-89.96)	0(0-0.02)	-8.79 (-9.12--8.47)
Caribbean	298552.53(94197.6-499015.98)	738.16(224.02-1230.59)	127305.64(36527.34-221688.3)	312.27(91.52-541)	-2.05 (-2.26--1.84)
Andean Latin America	381703.54(76907.82-761803.28)	834.7(150.87-1652.5)	28997.94(2427.65-102104.91)	48.54(4.05-170.85)	-8.31 (-8.8--7.82)
Central Latin America	476999.12(97878.38-1027128.48)	246.15(48.21-529.06)	85946.17(13753.67-216649.54)	39.44(6.58-97.92)	-5.43 (-5.63--5.23)
Tropical Latin America	452052.78(79900.3-903375.81)	303.76(52.16-605.72)	32037.16(2696.35-108456.19)	13.99(1.21-46.76)	-9.17 (-9.4--8.95)
North Africa and Middle East	2198502.02(574454.16-4176065.7)	465.74(118.02-885.53)	393283.88(102728.9-695231.09)	68.58(17.91-121.21)	-6.08 (-6.46--5.69)
South Asia	25533961.78(6824481.61-40014656.57)	1785.6(449.19-2774.22)	5937483.49(1687145.35-10651254.04)	393.26(111.45-706.72)	-4.43 (-4.77--4.09)
Central Sub-Saharan Africa	2276921.09(620162.76-3916811.7)	2773.24(670.2-4614.26)	1034027.54(255145.08-1768305.36)	994.52(215.31-1756.32)	-3.41 (-3.64--3.18)
Eastern Sub-Saharan Africa	9385310.23(2083610.02-15727725.94)	3257.14(666.21-5265.09)	3729644.96(913772.85-6146724.58)	972.64(198.19-1579.34)	-3.96 (-4.1--3.82)
Southern Sub-Saharan Africa	487693.64(99413.43-947254.24)	814.35(154.88-1591.35)	284521.98(54699.4-548259.35)	386.97(73.83-753.56)	-1.86 (-2.35--1.37)
Western Sub-Saharan Africa	8838431.92(2213435-15409297.76)	2772.42(611.78-4772.71)	5749483.5(1559917.57-10760271.37)	971.04(234.81-1777.92)	-3.34 (-3.61--3.07)

## Sheet: Table S6
Characteristics	1990		2021		1990-2021
	Number of DALY (95% UI)	Age-standardized DALY rate per 100,000 (95% UI)	Number of DALY (95% UI)	Age-standardized DALY rate per 100,000 (95% UI)	EAPC of age-standardized DALY rate (95% CI)
Global	17780940.3(3965508.09-30297308.21)	307.43(65.22-522.02)	10224991.17(2073436.76-18218626.81)	143.36(31.57-254.84)	-1.81 (-2.08--1.54)
Female	7853202.36(1678518.43-13676376.22)	273.63(57.4-477.59)	4356763.01(901686.51-7888119.39)	121.74(28.08-222.4)	-1.87 (-2.17--1.57)
Male	9927737.93(2237721.29-16918235.66)	344.21(71.52-584.76)	5868228.16(1171750.24-10283922.08)	167.05(35.12-293.67)	-1.76 (-2.01--1.51)
Low SDI	3950210.06(947093.98-7043773.72)	491.62(105.27-868.76)	2458212.14(618523.78-4659154.71)	198.7(41.9-366.79)	-2.12 (-2.46--1.77)
Low-middle SDI	5813544.23(1460994.89-10288292.57)	369.64(85.6-650.73)	3457383.28(866186.6-6433966.51)	203.51(48.16-381.55)	-1.09 (-1.43--0.74)
Middle SDI	5486396.86(1176483.19-9819047.88)	306.59(62.78-546.22)	2953875.5(527376.53-5227673.5)	144.06(28.36-257.24)	-1.9 (-2.11--1.69)
High-middle SDI	1754270.11(354836.81-3183233.23)	193.08(39.3-350.86)	862847.77(118672.51-1520415.17)	61.44(9.53-106.72)	-3.66 (-3.88--3.45)
High SDI	766844.56(121307.69-1406497.51)	82.81(13.56-149.89)	486400.38(55635.16-899160.27)	25.68(3.16-47.16)	-3.44 (-3.61--3.28)
East Asia	2468329.47(417381.87-5242108.92)	231.12(37.9-488.62)	943915.61(134253.6-1688501.03)	75.47(12.18-135.47)	-3.91 (-4.1--3.73)
Southeast Asia	1129576.59(199809.34-2331223.93)	220.92(36.87-454.29)	810829.16(137785.6-1521127.13)	139.27(24.03-262.04)	-1.11 (-1.26--0.97)
Oceania	14532.88(2183.21-44046.23)	163.1(24.11-495.62)	19841.75(3393.53-47866.89)	117.01(18.69-280.83)	-0.64 (-0.81--0.46)
Central Asia	542816.66(93508.55-1217778.5)	594.26(101.24-1332.65)	227587.4(53751.53-408296.92)	237.5(55.56-424.64)	-2.21 (-2.57--1.85)
Central Europe	198521.5(29642.47-372652.98)	189.8(28.68-359.55)	100384.15(12437.34-178549.64)	60.2(7.88-107.65)	-2.99 (-3.15--2.83)
Eastern Europe	256833.97(48857.3-477204.89)	142.27(28.62-263.78)	104043.26(12837.2-195809.24)	42.8(5.75-80.42)	-4.14 (-4.85--3.43)
High-income Asia Pacific	155762.7(16157.24-352000.3)	93.79(10.31-208.92)	157536.07(18028.44-306132.39)	29.82(3.5-58.6)	-3.14 (-3.43--2.85)
Australasia	2667.62(100.53-8339.13)	13.35(0.64-41.56)	3744.73(398.81-7409.45)	6.95(0.77-13.76)	-1.74 (-2.49--0.98)
Western Europe	301771.99(36084.2-596872.47)	59.68(7.34-117.97)	136564.85(15760.89-258409.2)	13.59(1.63-25.5)	-4.64 (-4.98--4.3)
Southern Latin America	63389.31(9273.71-129366.34)	134.98(19.58-276.35)	80590.25(9291.28-157341.66)	97.41(11.37-189.64)	-0.42 (-0.74--0.11)
High-income North America	172186.48(15941.79-368607.33)	52.02(4.97-111.08)	47524.78(5090.86-102639)	8.3(0.92-17.95)	-5.66 (-5.95--5.38)
Caribbean	52712.53(9114.52-126283.93)	148.62(24.34-355.82)	46074.86(6414.83-89673.83)	95.96(13.77-187.3)	-0.9 (-1.16--0.65)
Andean Latin America	412563.8(73995.54-803891.78)	921.04(150.38-1793.11)	139506.67(21397.8-275534.22)	233.98(35.96-461.07)	-4.27 (-4.52--4.03)
Central Latin America	660436.81(111920.23-1289676.38)	345.33(55.59-673.36)	187671.6(26862.22-360753.91)	81.27(12.24-156.37)	-4.08 (-4.36--3.8)
Tropical Latin America	270121.12(29813.77-617698.28)	197.8(20.96-451.96)	175919.94(21532.59-338152.73)	73.58(9.19-141.83)	-2.6 (-2.86--2.33)
North Africa and Middle East	2402889.78(669485.92-4047790.5)	527.41(137.19-890.31)	809237.21(165037.55-1404625.69)	156.06(30.08-269.05)	-3.04 (-3.27--2.8)
South Asia	4790403.46(1034685.59-9118627.28)	338.25(67.15-643.81)	3289529.03(825415.47-6030226.24)	219.68(54.74-401.56)	-0.67 (-1.1--0.24)
Central Sub-Saharan Africa	259981.93(55728.39-549577.32)	331.29(63.34-678.46)	192250.01(42115.89-364712.36)	181.51(34.39-345.57)	-1.51 (-1.67--1.35)
Eastern Sub-Saharan Africa	695480.81(171046.65-1248605.68)	247.25(54.33-435.07)	373055.92(78596.16-687974.9)	101.97(17.8-182.52)	-2.29 (-2.49--2.09)
Southern Sub-Saharan Africa	288167.71(49159.43-547774.1)	507.47(80.69-957.48)	237799.24(36044.61-430347.75)	338.75(50.87-611.27)	-0.36 (-0.96-0.24)
Western Sub-Saharan Africa	2641793.19(645281.95-4928022.99)	832.5(183.74-1551.48)	2141384.66(509775.84-4408695.71)	369.01(77.34-734.98)	-1.58 (-1.99--1.16)

## Sheet: Table S7
Characteristics	1990		2021		1990-2021
	Number of deaths (95% UI)	Age-standardized death rates per 100,000 (95% UI)	Number of deaths (95% UI)	Age-standardized death rates per 100,000 (95% UI)	EAPC of age-standardized death rates (95% CI)
Afghanistan	8598.84(2001.48-14040.06)	65.19(13.68-105.96)	4700.66(1100.68-7883.35)	24.3(4.55-40.67)	-2.84 (-3.19--2.48)
Albania	566.25(109.74-936.75)	20.59(3.78-34.63)	76.97(10.94-146.93)	2.25(0.35-4.28)	-7.1 (-7.45--6.75)
Algeria	1271.38(195.58-2324)	7.58(1.16-13.74)	994.03(136.31-1768.67)	3.88(0.52-6.97)	-1.56 (-1.72--1.39)
American Samoa	0.63(0.01-2.34)	2.25(0.01-8.15)	0.71(0.03-1.94)	1.93(0.09-5.2)	-0.77 (-1--0.54)
Andorra	0.79(0.08-1.8)	1.86(0.19-4.21)	0.69(0.07-1.53)	0.38(0.04-0.83)	-4.21 (-4.7--3.71)
Angola	6769.74(1466.45-11499.45)	65.74(11.3-108.85)	3352.37(663.38-6416.01)	23.92(3.44-45.29)	-3.62 (-3.79--3.45)
Antigua and Barbuda	3.55(0.26-8.52)	6.04(0.45-14.48)	4.16(0.49-8.64)	4.92(0.59-10.22)	-0.33 (-0.63--0.03)
Argentina	1451.78(207.03-2870.44)	4.99(0.7-9.86)	3879.13(445.13-7703.5)	6.72(0.77-13.31)	1.94 (1.53-2.36)
Armenia	287.2(66-533.78)	8.28(1.86-15.39)	210.01(27.37-374.4)	5.62(0.78-10.03)	-1.35 (-1.93--0.76)
Australia	98.46(1.15-304.68)	0.58(0.01-1.79)	259.34(28.08-516.97)	0.47(0.05-0.94)	-0.54 (-1.26-0.18)
Austria	257.42(33.48-490.24)	2.18(0.28-4.13)	114.46(13.4-210.94)	0.5(0.06-0.91)	-4.56 (-5.02--4.09)
Azerbaijan	2007.12(538.63-3731.38)	23.91(6.21-44.41)	360.39(65.45-695.92)	4.85(0.94-9.25)	-5.13 (-5.5--4.77)
Bahamas	9.93(0.81-23.54)	6.33(0.44-14.84)	13.04(1.27-28.49)	3.93(0.39-8.57)	-1.07 (-1.37--0.78)
Bahrain	21.09(4.14-34.96)	12.16(1.83-20.17)	26.54(3.75-45.29)	5.89(0.81-10.22)	-1.76 (-2.23--1.29)
Bangladesh	62572.32(16738.89-95870.73)	45.46(10.52-69.36)	14492.29(3109.36-24406.45)	11.86(2.46-20.14)	-4.49 (-4.85--4.13)
Barbados	15.94(1.28-34.45)	5.56(0.49-12.01)	24.5(3.27-47.61)	5.01(0.71-9.76)	0.26 (-0.25-0.76)
Belarus	216.57(34.31-387.08)	2.26(0.37-4.03)	125.91(13.97-241.99)	0.96(0.11-1.83)	-3.71 (-4.34--3.08)
Belgium	680.08(85.25-1270.37)	4.54(0.57-8.48)	457.04(52.85-855.64)	1.49(0.17-2.77)	-3.2 (-3.69--2.71)
Belize	16.49(2.56-30.87)	11.22(1.43-21.15)	20.39(3-39.41)	7.49(1.07-14.41)	-1.46 (-2.01--0.92)
Benin	3667.67(861.08-5901.61)	74.13(13.67-118.96)	2959.12(661.14-5021.06)	36.69(6.41-62.14)	-2.05 (-2.17--1.92)
Bermuda	0.8(0-2.4)	1.53(0.01-4.64)	0.81(0.04-1.95)	0.53(0.03-1.28)	-4.38 (-4.92--3.84)
Bhutan	185.86(42.28-339.64)	26.35(5.5-46.99)	35.49(5.44-65.67)	6.4(0.96-11.96)	-4.78 (-4.99--4.57)
Bolivia (Plurinational State of)	3593.67(620.9-6173.15)	63.47(9.88-105.45)	1115.3(147.42-2011.07)	14.35(1.87-25.82)	-4.31 (-4.49--4.12)
Bosnia and Herzegovina	172.53(27.01-279.47)	5.13(0.81-8.38)	90.53(12.25-160.2)	1.56(0.21-2.75)	-3.72 (-4.11--3.33)
Botswana	301.49(59.27-553.75)	42.15(6.58-78.7)	192.92(27.95-376.94)	13.52(1.83-27.11)	-3.08 (-3.43--2.74)
Brazil	11730.28(1879.16-21637.72)	11.43(1.71-21.16)	9406.65(1174.02-18470.12)	3.98(0.5-7.81)	-2.63 (-2.94--2.32)
Brunei Darussalam	2.74(0.14-8.08)	3.1(0.13-9.09)	3.19(0.23-8.03)	1.54(0.1-3.83)	-0.66 (-1.45-0.13)
Bulgaria	904.09(128.87-1617.88)	11.07(1.63-19.87)	259.49(35.63-471.2)	2.28(0.33-4.13)	-4.77 (-5.06--4.48)
Burkina Faso	9238.9(2180.96-14879.98)	91.79(17.76-146.13)	7484.85(1742.37-12321.56)	47.21(8.25-77.29)	-1.87 (-2.04--1.71)
Burundi	3926.27(952.44-6344.61)	83.24(16.79-135.01)	2623.26(552.22-4341.19)	45.14(7.92-74.91)	-2.15 (-2.29--2)
Cabo Verde	76.34(13.61-126.91)	24.35(3.91-41.78)	77.74(9.43-132.62)	18.32(2.22-31.35)	-1.53 (-2.06--1)
Cambodia	10576.69(2615.38-16993.76)	96.35(19.67-155.14)	3545.13(695.45-6287.08)	34.55(6.16-60.95)	-3.07 (-3.23--2.9)
Cameroon	5086.08(1168.03-8823.92)	56.38(9.78-96.52)	5750.36(1127.6-10357.77)	33.86(5.06-60.68)	-1.48 (-1.77--1.18)
Canada	586.68(45-1340.85)	1.91(0.15-4.38)	229.17(23.06-538.36)	0.28(0.03-0.65)	-6.05 (-6.45--5.65)
Central African Republic	2654.22(638.67-4391.59)	105.17(20.76-169.1)	2217.88(464.56-3641.95)	73.28(13.24-120.98)	-1.06 (-1.15--0.98)
Chad	5538.75(1344.69-8897.98)	82.48(16.85-133.81)	8194.61(1726.97-13385.43)	58.5(10.58-97.97)	-1.06 (-1.28--0.84)
Chile	1748.67(264.9-3175.24)	19.9(2.96-35.82)	795.25(92.62-1444.86)	3.09(0.36-5.6)	-5.78 (-6.35--5.2)
China	205471.67(41925.83-327069.33)	26(5.08-41.38)	57428.7(8001.32-98782.73)	3.9(0.56-6.63)	-6.77 (-7--6.55)
Colombia	2022.54(327.52-3586.13)	8.24(1.24-14.55)	1037.15(127.12-1937.03)	1.92(0.24-3.59)	-4.13 (-4.36--3.89)
Comoros	260.34(77.76-458.72)	59.93(12.87-101.67)	142.78(26.53-254.82)	29.86(5.16-54.04)	-2.35 (-2.49--2.22)
Congo	779.46(178.56-1361.42)	53.69(8.47-93.6)	619.83(94.3-1117.53)	26.84(3.42-48.01)	-2.5 (-2.69--2.3)
Cook Islands	0.67(0.03-1.96)	5.48(0.16-16.18)	0.35(0-1)	1.53(0.01-4.39)	-4.46 (-4.99--3.93)
Costa Rica	103.16(15.01-185.1)	4.99(0.68-9)	84.85(11.26-159.58)	1.56(0.21-2.93)	-3.5 (-4.02--2.98)
Croatia	155.99(21.96-290.99)	3.26(0.48-6.12)	118.42(14.22-216.32)	1.32(0.16-2.42)	-4.46 (-5.34--3.57)
Cuba	587.07(69.98-1253.06)	6.56(0.79-13.96)	1246.59(133.63-2480.06)	5.96(0.65-11.82)	-0.54 (-0.96--0.11)
Cyprus	25.08(3.37-51.41)	6.08(0.81-12.69)	19.11(2.05-35.38)	1.2(0.13-2.21)	-4.76 (-5.09--4.42)
Czechia	476.94(66.58-873.76)	4.02(0.58-7.37)	450.03(57-805.71)	2.07(0.26-3.7)	-1.92 (-2.26--1.57)
Cote d'Ivoire	6352.77(1819.95-11076.66)	63.14(12.91-103.7)	5448.88(1245.71-9530.1)	34.76(5.45-61.03)	-1.61 (-1.88--1.35)
Democratic People's Republic of Korea	2877.44(546.32-4818.8)	18.67(3.25-31.24)	2510.35(367-4384.81)	10.1(1.51-17.83)	-1.53 (-1.76--1.3)
Democratic Republic of the Congo	23494.26(6024.57-39731.2)	73.91(14.84-127.82)	18884.25(3844-33346.62)	50.96(9.04-93.57)	-1.17 (-1.29--1.05)
Denmark	293.42(31.73-593.04)	3.47(0.38-7.01)	159.82(17.24-315.6)	1.13(0.12-2.24)	-3.36 (-3.81--2.9)
Djibouti	104.39(21.5-180.59)	40.16(6.85-71.69)	131.28(18.3-244.96)	23.46(2.99-41.98)	-1.72 (-1.91--1.53)
Dominica	6.21(0.97-11.74)	10.78(1.62-20.41)	3.65(0.48-7.38)	5.34(0.73-10.82)	-1.53 (-1.78--1.27)
Dominican Republic	522.75(91.09-936.78)	9.49(1.45-17.01)	285.25(32.96-579.45)	2.94(0.34-5.98)	-2.55 (-2.87--2.24)
Ecuador	1424.28(269.44-2390.64)	22.21(3.5-37.07)	767.07(95.16-1444.53)	5.28(0.65-9.96)	-4.07 (-4.52--3.61)
Egypt	18042.02(5623.09-30227.14)	30.51(8.13-49.67)	7089.35(1379.65-12367.25)	12.57(1.89-21.83)	-1.93 (-2.25--1.62)
El Salvador	768.59(139.3-1307.15)	17.17(2.88-28.87)	320.76(45.34-618.22)	4.76(0.69-9.12)	-3.72 (-3.99--3.45)
Equatorial Guinea	296.99(63.9-501.99)	76.44(13.25-130.15)	99.99(16.34-202.48)	19.43(2.57-36.89)	-4.96 (-5.67--4.25)
Eritrea	2255.94(476.52-3796.84)	96.82(19.24-176.63)	1617.34(310.45-3123.44)	55.93(9.24-109.2)	-1.46 (-1.59--1.33)
Estonia	24.91(4-50.24)	1.55(0.27-3.12)	7.86(0.77-18.92)	0.31(0.03-0.74)	-6.78 (-7.63--5.93)
Eswatini	225.62(42.74-389.62)	42.58(6.55-73.95)	164.66(23.63-325.54)	23.79(3.3-46.01)	-0.92 (-1.6--0.24)
Ethiopia	47600.76(9758.73-77960.67)	107.41(20.41-169.59)	17337.77(3335.15-27741.6)	32.27(5.35-50.99)	-4.28 (-4.46--4.09)
Fiji	56.79(8.59-103.71)	13.16(1.86-23.85)	30.87(3.54-65.81)	5.05(0.56-10.67)	-2.81 (-3.17--2.46)
Finland	166.49(8.65-416.99)	2.41(0.13-6.05)	13.73(0.84-39.18)	0.09(0.01-0.25)	-12.46 (-13.49--11.42)
France	2959.35(338-6034.67)	3.39(0.39-6.92)	1410.63(168.99-2770.59)	0.68(0.08-1.33)	-4.9 (-5.24--4.55)
Gabon	208.74(45.51-383.64)	29.6(5.14-56.9)	158.97(22.42-315.89)	17.61(2.19-34.65)	-1.54 (-1.66--1.43)
Gambia	520.89(140.46-869.84)	73.06(14.68-117.95)	540.58(107.87-893.44)	50.53(7.74-84.76)	-1.05 (-1.18--0.93)
Georgia	418.71(81.51-816.82)	9.05(1.82-17.68)	250.64(33.36-461.04)	4.33(0.6-7.97)	-3.04 (-4.16--1.9)
Germany	3405.89(431.5-6508.52)	2.67(0.34-5.12)	1666.41(199.37-3182.16)	0.7(0.08-1.33)	-3.2 (-3.58--2.82)
Ghana	5341.24(1299.06-9083.62)	51.97(10.18-86.87)	4966.2(875.02-8505.97)	29.24(4.25-50.53)	-1.37 (-1.62--1.11)
Greece	396.64(46.85-744.01)	2.95(0.35-5.55)	786.3(92.07-1408.59)	2.26(0.27-4.04)	-0.29 (-0.81-0.23)
Greenland	0.59(0-1.91)	2.29(0.01-7.48)	0.26(0-0.83)	0.54(0-1.73)	-4.37 (-4.81--3.94)
Grenada	12.44(1.71-23.55)	14.31(1.9-27.02)	7.23(0.87-14.45)	8.33(1.02-16.59)	-1.09 (-1.43--0.74)
Guam	1.45(0.03-4.38)	2.22(0.02-6.73)	1.75(0.22-3.56)	0.92(0.12-1.88)	-1.59 (-2.42--0.75)
Guatemala	3765.42(638.51-6167.37)	76.3(11.71-123.94)	1930.1(324.06-3542.06)	17.83(2.9-32.26)	-4.6 (-4.9--4.3)
Guinea	6950.93(1680-11496.9)	91.82(19.32-150.23)	4502.05(1088.41-7649.74)	52.37(10.19-86.48)	-1.38 (-1.54--1.21)
Guinea-Bissau	790.88(173.06-1351.59)	97.2(17.68-158.18)	452.92(90.55-742.63)	54.86(9.14-88.41)	-1.54 (-1.67--1.41)
Guyana	62.03(11.34-116.94)	13.23(1.97-25.32)	43.13(6.94-83.45)	7.98(1.21-15.23)	-1.46 (-1.9--1.02)
Haiti	3607.48(1055.58-5834.39)	56.4(13.37-93.26)	2219.52(573.17-3769.95)	26.84(5.47-46.19)	-1.83 (-1.97--1.69)
Honduras	747.19(197.31-1233.36)	16.02(3.3-25.76)	472.24(86.13-839.04)	8.28(1.3-14.71)	-1.58 (-1.84--1.33)
Hungary	259.07(36.99-475.34)	2.28(0.34-4.17)	161.69(21.49-300.38)	0.84(0.12-1.57)	-3.01 (-3.44--2.57)
Iceland	4.99(0.14-14.05)	1.6(0.04-4.5)	2.11(0.15-5.98)	0.29(0.02-0.83)	-5.78 (-6.18--5.38)
India	282741.8(68962.8-451223.1)	36.38(7.69-57.14)	165678.31(34554.91-276149.6)	16.15(3.34-26.89)	-2.26 (-2.47--2.05)
Indonesia	26233.3(5524.24-42523.09)	17.12(3.41-27.72)	8840.87(1430.6-16064.75)	5.16(0.81-9.27)	-3.46 (-3.65--3.27)
Iran (Islamic Republic of)	3566.68(585.96-6357.6)	7.97(1.22-13.81)	2208.71(294.81-3777.11)	3.35(0.45-5.71)	-2.2 (-2.39--2.01)
Iraq	1715.73(346-3058.2)	7.71(1.46-13.24)	787.77(145.91-1420.6)	3.16(0.5-5.7)	-2.76 (-2.89--2.63)
Ireland	237.46(23.49-512.77)	6.55(0.65-14.21)	63.04(6.97-135.02)	0.74(0.08-1.57)	-7.06 (-7.66--6.46)
Israel	140.66(20.24-263.02)	3.49(0.5-6.55)	235.05(29.65-417.53)	1.63(0.2-2.89)	-1.16 (-1.64--0.67)
Italy	1724.29(232.86-3148.9)	2.24(0.31-4.12)	1531.88(183.63-2828.72)	0.76(0.09-1.4)	-2.86 (-3.34--2.37)
Jamaica	107.82(16.85-191.2)	5.39(0.81-9.56)	69.7(8.7-137.43)	2.08(0.28-4.11)	-2.52 (-3.02--2.03)
Japan	6978.11(524.64-16789.13)	4.7(0.36-11.24)	9078.82(1007.87-18588.56)	1.59(0.18-3.22)	-3.1 (-3.37--2.84)
Jordan	171.55(35.76-299.45)	6.45(1.03-11.49)	202.37(28.19-360.56)	3.25(0.43-5.81)	-2.01 (-2.27--1.75)
Kazakhstan	1228.94(249.08-2463.25)	7.32(1.46-14.7)	593.35(70.19-1100.56)	3.62(0.42-6.67)	-2.66 (-3.15--2.17)
Kenya	8287.68(2077.58-13531.92)	46.49(9.44-78.09)	6933.1(1343.78-11822.59)	33.14(5.61-57.32)	-0.57 (-0.82--0.33)
Kiribati	16.6(2.84-27.23)	24.85(3.98-40.47)	9.01(1.39-16.82)	12.66(1.82-22.7)	-2.22 (-2.42--2.03)
Kuwait	55.59(8.74-89.89)	6.87(1-11.17)	171.58(22.73-295.75)	7.64(1.01-13.14)	1.94 (1.38-2.5)
Kyrgyzstan	1054.85(248.25-1838.21)	18.57(4.17-32.52)	190.61(28.99-333.61)	3.14(0.47-5.55)	-5.95 (-6.43--5.46)
Lao People's Democratic Republic	4071.01(728.36-6887.11)	79.62(14.32-133.04)	970.18(163.78-1757.45)	21.69(3.5-38.62)	-4.04 (-4.21--3.87)
Latvia	66.8(10.82-120.63)	2.33(0.4-4.2)	31.73(4.37-61.33)	0.94(0.13-1.82)	-4.03 (-4.84--3.21)
Lebanon	129.43(18.9-254.94)	5.12(0.67-10.43)	340.74(42.77-636.43)	5.17(0.66-9.6)	1.03 (0.45-1.61)
Lesotho	527.53(107.85-886.3)	44.25(7.76-74.15)	500.19(81.64-876.22)	40.4(6.3-70.81)	0.95 (0.37-1.53)
Liberia	2242.85(447.6-3838.22)	75.05(13.27-123.44)	848.45(170.99-1489.97)	33.64(5.27-58.35)	-2.61 (-2.86--2.35)
Libya	177.58(29.93-317.4)	6(0.79-10.82)	213.49(29.07-391.97)	4.77(0.65-8.78)	0.47 (0.1-0.83)
Lithuania	48.56(7.93-91.69)	1.3(0.22-2.45)	35.87(5.13-70.36)	0.73(0.11-1.44)	-2.6 (-3.42--1.78)
Luxembourg	13.07(1.47-26.44)	2.69(0.3-5.43)	5.91(0.7-12.11)	0.47(0.06-0.95)	-4.9 (-5.48--4.31)
Madagascar	7987.09(2198.59-12446.26)	70.66(14.96-109.39)	6054.56(1582.31-9761.34)	40.13(7.66-65.1)	-1.72 (-1.84--1.59)
Malawi	7703.93(1633.01-12746.23)	77.07(14.83-123.29)	3760.43(766.9-6146.72)	40.96(6.89-66.3)	-2.11 (-2.29--1.92)
Malaysia	1332.41(188.2-2580.27)	13.22(1.65-25.53)	2890.24(329.58-5412.24)	12.24(1.39-22.99)	0.39 (0.09-0.7)
Maldives	30.48(7.42-52.43)	17.02(3.33-28.39)	5.05(0.61-10.22)	1.85(0.22-3.71)	-7.43 (-7.69--7.17)
Mali	4690.68(1210.44-7614.66)	56.84(10.72-89.41)	4599.77(1108.74-7897.31)	28.72(4.88-49.17)	-1.88 (-2.08--1.68)
Malta	14.07(1.63-28.48)	3.86(0.45-7.86)	17.4(1.92-33.02)	1.52(0.17-2.87)	-3.28 (-3.82--2.74)
Marshall Islands	5.04(0.82-9.63)	19.16(2.2-36.08)	3.87(0.57-7.81)	12.78(1.76-25.64)	-0.99 (-1.2--0.78)
Mauritania	906.27(275.4-1457.99)	57.12(11.66-91.9)	662.57(138.72-1115.41)	28.62(4.5-49.38)	-2.21 (-2.26--2.15)
Mauritius	29.12(3.93-61.4)	4.82(0.6-10.21)	25.72(2.74-58.5)	1.67(0.19-3.76)	-2.79 (-3.22--2.36)
Mexico	8541.04(1554.1-14980.14)	13.35(2.19-23.59)	3803.25(520.47-6995.29)	3.3(0.46-6.07)	-4.29 (-4.76--3.82)
Micronesia (Federated States of)	21.62(3.52-37.94)	29.85(4.19-52.16)	7.43(1.01-14.56)	12.6(1.6-24.34)	-2.8 (-2.87--2.72)
Monaco	1.37(0.05-3.52)	1.71(0.07-4.41)	1.5(0.16-3.08)	1.18(0.13-2.42)	-0.32 (-1.38-0.75)
Mongolia	1077.88(196.07-1851.73)	36.08(6.48-61.58)	112.46(21.35-201.18)	3.86(0.72-6.83)	-7.35 (-7.63--7.06)
Montenegro	14.6(2.26-25.94)	2.62(0.41-4.69)	10.97(1.6-20.86)	1.36(0.2-2.59)	-1.78 (-2.04--1.53)
Morocco	2962.42(707.52-5440.68)	11.12(2.44-20.4)	1092.5(162.49-2030.53)	3.82(0.56-7.08)	-2.79 (-2.99--2.59)
Mozambique	8502.18(1742.76-14658.52)	64.51(11.23-103.02)	5389.05(984.8-8864.67)	38.43(5.95-63.34)	-1.06 (-1.26--0.87)
Myanmar	24406.22(5162.26-40313.68)	62.43(12.59-101.53)	6745.58(1388.61-11887.56)	15.58(3.16-27.11)	-4.54 (-4.84--4.23)
Namibia	346.5(72.41-615.48)	41.9(7.09-76.93)	277.72(43.23-564.37)	19.82(2.99-39.2)	-2.1 (-2.54--1.66)
Nauru	0.26(0.01-0.96)	3.76(0.04-14.05)	0.2(0.01-0.6)	3.14(0.17-9.06)	-1.78 (-2.96--0.59)
Nepal	14012.8(4075.99-22196.43)	53.79(14.61-85.79)	2865.72(592.29-4993.9)	13.19(2.47-23.57)	-4.27 (-4.37--4.17)
Netherlands	756.1(90.88-1469.95)	3.85(0.47-7.49)	522.49(63.95-964.51)	1.28(0.16-2.37)	-4.34 (-5.14--3.52)
New Zealand	43.83(0.8-153.07)	1.31(0.03-4.57)	38.69(3.4-81.19)	0.4(0.04-0.85)	-3.22 (-4.67--1.75)
Nicaragua	617.93(133.58-1038.82)	14.81(2.88-24.99)	157.48(26.35-278.16)	3.29(0.53-5.85)	-3.9 (-4.26--3.53)
Niger	12768.53(2502.48-21626.29)	119.66(22.18-190.78)	8342.28(1983.58-14341.39)	49.91(8.83-82.36)	-2.8 (-2.99--2.62)
Nigeria	73746.07(16119.05-122517.99)	64.08(12.4-106.16)	55815.88(14468.55-98883.31)	29.05(5.84-49.07)	-2.39 (-2.61--2.18)
Niue	0.21(0.02-0.46)	8.82(1.02-19.2)	0.05(0-0.14)	3.24(0.19-8.62)	-5 (-5.67--4.32)
North Macedonia	91.4(13.57-153.67)	5.55(0.82-9.31)	31.88(3.65-55.92)	1.31(0.16-2.29)	-3.58 (-3.88--3.29)
Northern Mariana Islands	0.53(0.01-1.52)	3.11(0.03-8.94)	0.73(0.09-1.47)	2.08(0.25-4.21)	-1.03 (-1.64--0.41)
Norway	295.47(25.93-674.84)	3.82(0.34-8.73)	56(5.6-131.93)	0.43(0.04-1.01)	-7.06 (-7.4--6.73)
Oman	148.3(31.37-264.81)	12.67(2.12-22.91)	102.15(14.3-182.19)	6.83(0.92-12.21)	-0.71 (-1.19--0.22)
Pakistan	34783.64(9682.66-57976.43)	23.99(5.52-39.37)	20621.6(5590.7-35163.63)	10.95(2.39-18.83)	-1.93 (-2.2--1.66)
Palau	0.31(0-0.96)	3.26(0.04-10.14)	0.33(0.01-0.86)	2.42(0.07-6.26)	-0.28 (-1.12-0.58)
Palestine	146.03(23.79-266.13)	9.2(1.25-16.63)	111.78(16.66-200.49)	5.1(0.71-9.3)	-1.38 (-1.65--1.1)
Panama	99.86(14.9-186.99)	5.7(0.78-10.67)	64.86(8.68-134.83)	1.47(0.2-3.04)	-3.5 (-4.04--2.95)
Papua New Guinea	1849.7(527.27-3065.71)	41.92(10.25-69.02)	2099.11(627.35-3566.35)	21.81(4.88-38.39)	-1.5 (-1.7--1.3)
Paraguay	278.8(57.17-501.42)	8.4(1.55-15.06)	185.02(21.03-399.21)	3.35(0.38-7.19)	-2.39 (-2.86--1.93)
Peru	7589.72(1437.21-12225.62)	43.51(7.28-71.02)	4970.57(644.98-9145.31)	14.69(1.92-26.98)	-3.52 (-3.73--3.32)
Philippines	15453.62(3433.23-25048.18)	32.63(6.05-53.11)	14647.42(2293.41-25858.13)	22.19(3.36-39.71)	-0.02 (-0.43-0.39)
Poland	1579.6(234.89-2759.23)	4.13(0.62-7.24)	2521.13(338.6-4364.16)	3.45(0.47-5.97)	-0.06 (-0.35-0.23)
Portugal	402.57(40.44-862.7)	3.53(0.36-7.57)	336.5(36.63-708.77)	1.04(0.11-2.18)	-3.51 (-4.18--2.83)
Puerto Rico	49.32(0.31-175.35)	1.57(0.01-5.58)	34.34(2.92-82.71)	0.41(0.04-0.98)	-4.27 (-4.71--3.83)
Qatar	12.49(2.3-20.75)	11.01(1.5-19.1)	23.42(3.31-39.9)	4.16(0.56-7.28)	-2.22 (-2.9--1.53)
Republic of Korea	1181.51(160.56-2320.22)	6.14(0.81-12.47)	3129.08(384.36-5772.55)	3.52(0.43-6.53)	-0.55 (-1.05--0.04)
Republic of Moldova	366.64(75.72-616.41)	8.95(1.89-15.06)	119.36(16.91-231.42)	2.54(0.41-4.89)	-4.37 (-5.04--3.7)
Romania	2112.93(319.26-3818.43)	11.07(1.7-19.77)	962.18(122.03-1767.93)	2.95(0.39-5.39)	-4.36 (-4.71--4.01)
Russian Federation	3437.41(602.24-6493.48)	2.57(0.48-4.84)	2214.85(291.5-4357.54)	1.09(0.15-2.13)	-3.2 (-4.24--2.15)
Rwanda	6114.94(1205.07-10457.29)	92.04(16.33-153.67)	2266.58(397.73-3772.27)	34.78(5.32-59.62)	-4.09 (-4.47--3.71)
Saint Kitts and Nevis	1.71(0.14-4)	4.96(0.38-11.6)	0.91(0.1-2.08)	1.92(0.21-4.36)	-3.01 (-3.49--2.53)
Saint Lucia	8.12(1.2-15.24)	10.7(1.43-20.14)	10.26(1.37-19.9)	4.83(0.68-9.37)	-3.08 (-3.51--2.64)
Saint Vincent and the Grenadines	6.41(0.88-12.42)	9.28(1.21-17.89)	7.4(0.96-14.27)	6.29(0.83-12.1)	-1 (-1.33--0.67)
Samoa	25.9(4.02-45.05)	22.87(3.42-39.66)	18.9(3-35.01)	13.72(2.04-25.41)	-1.51 (-1.62--1.4)
San Marino	0.62(0.06-1.32)	1.7(0.16-3.61)	0.36(0.03-0.79)	0.3(0.02-0.68)	-4.38 (-4.97--3.79)
Sao Tome and Principe	66.23(13.45-109.87)	64.61(11.53-103.98)	29.65(4.23-51.48)	29.44(3.97-52.61)	-2.42 (-2.61--2.23)
Saudi Arabia	1257.33(197.62-2270.9)	14.24(2.11-25.77)	1266.81(168.09-2285.2)	8.08(1.1-13.8)	-1.24 (-1.46--1.02)
Senegal	3645.28(967.46-6017.47)	47.78(9.51-77.34)	2605.87(517.68-4387.52)	29(4.87-49.45)	-1.39 (-1.59--1.19)
Serbia	344.83(52.79-627.88)	4.44(0.68-8.1)	247.1(36.51-439.06)	1.53(0.23-2.72)	-3.13 (-3.36--2.91)
Seychelles	3.71(0.44-8.55)	6.38(0.72-14.71)	4.14(0.46-9.93)	4.35(0.49-10.49)	-0.97 (-1.23--0.7)
Sierra Leone	4112.21(884.85-7094.66)	86.03(15.62-145.07)	2105.36(359.96-3664.89)	43.32(6.65-73.08)	-2.06 (-2.26--1.87)
Singapore	324.54(42.17-597.12)	19(2.41-35.14)	480.85(53.42-938.64)	5.94(0.66-11.61)	-3.02 (-3.44--2.61)
Slovakia	520.02(72.52-972.53)	9.62(1.36-17.68)	214.25(24.61-389.88)	2.47(0.29-4.49)	-3.56 (-3.85--3.27)
Slovenia	106.52(14.93-199.21)	4.82(0.68-8.99)	56.1(6.95-104.46)	1.16(0.15-2.15)	-4.38 (-4.99--3.77)
Solomon Islands	152.75(39.46-259.13)	78.34(13.73-130.85)	172.45(31.93-292.27)	50.15(8.16-84.21)	-1.41 (-1.46--1.36)
Somalia	6273.58(1599.49-10768.53)	91.6(16.95-152.24)	6840.16(1427.82-11484.04)	59.09(10.4-98.91)	-1.19 (-1.35--1.02)
South Africa	7819.41(1367.02-13596.63)	25.18(4.05-43.79)	6170.64(896.49-10670.88)	14.17(2.04-24.55)	-1.24 (-1.84--0.63)
South Sudan	3594.27(912.15-6445.27)	62.21(12.9-107.16)	3385.96(702.16-6173.23)	50.59(8.79-90.1)	-0.61 (-0.94--0.28)
Spain	1296.32(137.69-2640.65)	2.6(0.28-5.33)	836.8(101.93-1669.09)	0.61(0.07-1.21)	-3.87 (-4.24--3.49)
Sri Lanka	1414.9(271.28-2282.79)	14.51(2.6-24.15)	845.83(118.2-1677.84)	3.66(0.53-7.17)	-4 (-4.32--3.67)
Sudan	9153.43(1813.08-16285.01)	34.36(6.38-58.84)	2038.76(340.45-3655.44)	8.01(1.23-14.23)	-4.39 (-4.5--4.28)
Suriname	28.49(4.66-54.98)	10.16(1.57-19.4)	29.22(4.09-56.28)	5.21(0.75-10.02)	-1.77 (-2.03--1.5)
Sweden	377.88(30.77-888.99)	2.24(0.19-5.29)	62.41(6.22-153.46)	0.22(0.02-0.54)	-7.58 (-7.86--7.3)
Switzerland	438.84(48.45-877.18)	3.91(0.43-7.82)	119.55(14.24-238.98)	0.47(0.06-0.94)	-6.05 (-6.35--5.76)
Syrian Arab Republic	778.58(129.68-1441.92)	6.72(0.96-12.25)	436.8(49.48-798.03)	4.54(0.52-8.35)	-0.16 (-0.66-0.35)
Taiwan (Province of China)	943.74(116.5-1870.11)	8.04(0.97-16.04)	1857(251.48-3288.43)	4.17(0.58-7.36)	-0.72 (-1.14--0.29)
Tajikistan	2733.09(752.85-4635.5)	34.86(8.84-58.07)	1169.94(300.04-2087.2)	11.68(2.73-20.29)	-3.85 (-4.22--3.48)
Thailand	3510.24(713.39-6575.24)	10.12(1.86-20.63)	9080.85(1170.26-16738.38)	8.86(1.18-16.25)	0.43 (0.05-0.81)
Timor-Leste	580.18(141.93-957.2)	57.3(12.71-94.13)	193.13(41.02-346.43)	20.96(4.01-36.99)	-3.11 (-3.42--2.81)
Togo	1868.88(501.17-3161.86)	67.22(14.17-107.22)	1907.06(406.8-3221.4)	47.33(7.96-79.5)	-1.04 (-1.23--0.85)
Tokelau	0.04(0-0.15)	2.92(0.07-11.26)	0.03(0-0.09)	2.45(0.05-7.12)	-2.41 (-3.13--1.69)
Tonga	13.16(1.91-23.34)	20.19(2.71-35.29)	8.92(1.17-17.6)	10.82(1.37-21.4)	-1.83 (-1.96--1.71)
Trinidad and Tobago	57.04(4.34-129.97)	8.49(0.54-19.56)	52.08(5.37-105.04)	3.05(0.33-6.16)	-2.94 (-3.2--2.69)
Tunisia	512.14(92.74-999.88)	7.41(1.2-14.03)	345.12(43-634.02)	3.12(0.4-5.73)	-2.3 (-2.42--2.18)
Turkey	5187.05(967.54-9502.04)	9.99(1.73-17.86)	3039.92(377.28-5563.17)	3.8(0.48-6.98)	-2.53 (-3.32--1.74)
Turkmenistan	690.8(118.37-1587.29)	13.35(2.12-30.55)	216.13(28.55-417.32)	4.38(0.57-8.5)	-3.47 (-3.85--3.09)
Tuvalu	3.79(0.56-7.22)	39.07(5.47-71.67)	0.48(0.05-1.12)	5.38(0.55-12.71)	-6.42 (-6.57--6.27)
Uganda	7438.26(1497.65-12647.94)	50.81(8.52-83.42)	5949.82(1079.49-10086.27)	31.35(5-51.88)	-1.75 (-2--1.49)
Ukraine	1100.16(165.54-1960.93)	2.22(0.34-3.94)	742.1(96.09-1472.71)	1.31(0.17-2.58)	-2.26 (-2.83--1.69)
United Arab Emirates	70.94(13.96-125.81)	14.39(2.12-25.22)	103.52(13.96-187.45)	8.62(1.13-15.47)	0.92 (0.12-1.72)
United Kingdom	5362.09(606.2-11026.83)	5.91(0.67-12.15)	2377.43(260.65-4652.2)	1.5(0.17-2.93)	-5.4 (-6.13--4.66)
United Republic of Tanzania	19731.99(4269.35-32314.58)	76.51(14.35-121.41)	10031.02(2289.62-16758.16)	30.07(5.19-50.68)	-3.26 (-3.43--3.09)
United States Virgin Islands	0.87(0.02-2.61)	1.37(0.03-4.11)	0.79(0.09-1.78)	0.53(0.06-1.18)	-2.35 (-2.75--1.95)
United States of America	8799.24(801.74-18732)	2.68(0.25-5.71)	2478.28(250.45-5299.74)	0.41(0.04-0.87)	-5.91 (-6.27--5.56)
Uruguay	118.69(15.35-248.25)	3.34(0.44-7.02)	120.42(12.34-258.26)	1.82(0.19-3.91)	-1.76 (-2.04--1.47)
Uzbekistan	5331.26(1190.24-9515.54)	17.76(3.8-31.62)	1869.09(411.88-3138.48)	5.51(1.16-9.24)	-3.42 (-3.9--2.94)
Vanuatu	34.38(7.09-57.63)	33.41(5.99-55.89)	34.29(5.94-56.85)	18.9(3.16-31.21)	-1.7 (-1.99--1.41)
Venezuela (Bolivarian Republic of)	823.85(131.27-1599.79)	6.62(0.97-12.88)	758.24(94.69-1506.84)	2.81(0.36-5.6)	-1.78 (-2.17--1.39)
Viet Nam	13760.16(3280.91-21552.1)	23.05(5.1-37.49)	4753.28(646.44-8740.92)	5.97(0.82-11.15)	-4.11 (-4.28--3.94)
Yemen	4936.09(1125.6-8957.78)	27.22(5.37-47.91)	1769.52(334.23-3250.61)	9.54(1.55-18.11)	-3.17 (-3.32--3.03)
Zambia	5135.41(1062.54-8868.13)	64.62(11.35-107.49)	2660.88(518.88-4660.49)	29.58(4.57-50.49)	-2.54 (-2.97--2.11)
Zimbabwe	3045.85(607.12-5157.38)	48.03(8.3-79.7)	4294.75(713.24-7361.26)	48.04(7.32-83.9)	1.22 (0.6-1.84)

## Sheet: Table S8
Characteristics	1990		2021		1990-2021
	Number of deaths (95% UI)	Age-standardized death rates per 100,000 (95% UI)	Number of deaths (95% UI)	Age-standardized death rates per 100,000 (95% UI)	EAPC of age-standardized death rates (95% CI)
Afghanistan	7350.02(1698.67-12436.35)	55.54(11.37-92.29)	4026.11(934.91-6808.32)	20.76(3.9-35.1)	-2.91 (-3.32--2.5)
Albania	449.87(85.16-807.68)	16.33(2.9-29.48)	19.8(0.62-75.24)	0.58(0.02-2.19)	-11.16 (-11.64--10.67)
Algeria	93.46(3.26-396.54)	0.54(0.02-2.27)	1.89(0.03-11.02)	0.01(0-0.04)	-14.43 (-15.15--13.7)
American Samoa	0.13(0-1.24)	0.44(0-4.4)	0.15(0-0.89)	0.42(0-2.43)	-0.35 (-0.51--0.19)
Andorra	0(0-0)	0(0-0)	0(0-0)	0(0-0)	-9.29 (-10.04--8.54)
Angola	5818.98(1299.2-10072.95)	56.16(10.21-96.46)	1668.76(295.52-4161.74)	11.82(1.53-28.35)	-5.67 (-6.09--5.24)
Antigua and Barbuda	0.14(0-0.83)	0.24(0-1.42)	0.02(0-0.14)	0.02(0-0.17)	-7.23 (-7.58--6.88)
Argentina	202.74(7.55-838.31)	0.7(0.03-2.88)	69.73(0.2-579.43)	0.12(0-1)	-4.91 (-5.36--4.45)
Armenia	113.47(20.41-250.44)	3.27(0.58-7.22)	9.13(0.47-36.86)	0.25(0.01-1)	-10.53 (-11.65--9.41)
Australia	1.66(0-18.8)	0.01(0-0.11)	0.16(0-1.06)	0(0-0)	-11.18 (-12.01--10.34)
Austria	0.4(0-3.6)	0(0-0.03)	0.03(0-0.17)	0(0-0)	-10.58 (-11.23--9.94)
Azerbaijan	992.72(139.77-2559.95)	11.81(1.64-30.53)	15.76(0.14-106.88)	0.21(0-1.44)	-14.91 (-16.69--13.1)
Bahamas	0.08(0-0.81)	0.05(0-0.53)	0.03(0-0.27)	0.01(0-0.08)	-5.12 (-5.7--4.54)
Bahrain	0.09(0-0.87)	0.05(0-0.43)	0(0-0.03)	0(0-0.01)	-12.82 (-13.08--12.55)
Bangladesh	56255.38(15177.51-86955.82)	40.64(9.51-62.74)	11869.52(2561.66-20772.78)	9.69(2.02-17.03)	-4.77 (-5.17--4.37)
Barbados	0.04(0-0.23)	0.01(0-0.08)	0.02(0-0.13)	0(0-0.03)	-3.17 (-3.47--2.86)
Belarus	8(0.31-35.75)	0.08(0-0.38)	0.64(0-5.44)	0(0-0.04)	-11.92 (-13.75--10.05)
Belgium	1.03(0-9.44)	0.01(0-0.06)	0.08(0-0.61)	0(0-0)	-10.31 (-10.71--9.91)
Belize	8.2(1.45-16.49)	5.55(0.81-11.14)	4.14(0.3-12.53)	1.52(0.11-4.63)	-4.18 (-4.68--3.68)
Benin	3014.01(721.48-4976.09)	60.62(11.48-98.85)	2432.52(605.36-4204.38)	30.07(5.49-51.97)	-2.18 (-2.27--2.09)
Bermuda	0.01(0-0.1)	0.02(0-0.2)	0(0-0.01)	0(0-0)	-11.57 (-12.37--10.75)
Bhutan	162.07(36.34-304.83)	22.92(4.93-42.78)	8.77(0.72-27.88)	1.58(0.13-5)	-9.03 (-9.64--8.42)
Bolivia (Plurinational State of)	2001.24(355.21-3761.42)	35.2(5.51-63.84)	394.25(46.45-949.69)	5.09(0.57-12.25)	-5.38 (-5.76--4.99)
Bosnia and Herzegovina	145.46(23.1-238.13)	4.33(0.69-7.15)	22.93(0.91-83.1)	0.4(0.02-1.43)	-8.24 (-8.71--7.77)
Botswana	225.82(42.98-435.94)	31.56(5.04-64.29)	35.41(0.41-192.68)	2.51(0.03-13.93)	-7.83 (-8.17--7.48)
Brazil	6600.13(1061.02-13349.59)	6.06(0.89-12.57)	1279.91(99.38-4446.03)	0.55(0.04-1.89)	-7.14 (-7.3--6.97)
Brunei Darussalam	0.01(0-0.02)	0.01(0-0.02)	0(0-0.01)	0(0-0)	-7.76 (-8.48--7.03)
Bulgaria	162.37(5.63-653.01)	2(0.07-8)	17.62(0.05-119.36)	0.16(0-1.05)	-8.78 (-9.63--7.92)
Burkina Faso	7874.86(1907.75-12850.17)	77.79(15.08-124.89)	6242.28(1481.39-10475.05)	39.19(7.22-65.35)	-2.07 (-2.21--1.93)
Burundi	3603.24(879.71-5866.28)	76.24(15.58-124.6)	2440.04(514.88-4043.21)	41.94(7.35-69.82)	-2.1 (-2.25--1.95)
Cabo Verde	61.66(10.71-104.36)	19.62(3.13-33.91)	20.07(2.06-53.25)	4.74(0.48-12.59)	-5.6 (-6.1--5.1)
Cambodia	9628.53(2467.2-15478.8)	87.66(18.48-139.16)	2993.84(589.67-5467.92)	29.26(5.35-52.82)	-3.3 (-3.48--3.12)
Cameroon	3974.69(944.21-7205.13)	43.77(7.89-78.28)	4379(969.27-8432.93)	25.72(4.46-48.36)	-1.71 (-2.07--1.34)
Canada	2(0-16.06)	0.01(0-0.05)	0.06(0-0.4)	0(0-0)	-15.61 (-16.63--14.58)
Central African Republic	2415.43(580.33-4061.66)	95.42(19.29-155.41)	2019.03(423.8-3352.95)	66.68(12.43-111.56)	-1.07 (-1.15--0.99)
Chad	4713.14(1119.24-7651.07)	69.98(14.69-111.43)	6709.18(1505.23-11428.48)	47.65(8.87-81.29)	-1.31 (-1.55--1.07)
Chile	994.52(108.5-2328.23)	11.37(1.22-26.65)	30.4(0.02-247.42)	0.12(0-0.96)	-14.44 (-14.85--14.03)
China	169213.24(35400.51-273175.75)	21.2(4.24-33.82)	10986.65(804.58-35158.69)	0.76(0.06-2.42)	-11.55 (-12.18--10.91)
Colombia	858.33(118.18-2075.79)	3.49(0.42-8.39)	106.05(2-544.68)	0.2(0-1.01)	-8.51 (-9.07--7.96)
Comoros	247.13(74.31-444.38)	56.81(12.83-97.6)	134.63(25.16-242.69)	28.15(4.89-50.56)	-2.39 (-2.53--2.24)
Congo	647.06(128.56-1150.63)	44.49(7.18-78.44)	383.41(55.46-821.89)	16.61(2.15-35.25)	-3.6 (-3.91--3.28)
Cook Islands	0.2(0-1.24)	1.64(0.01-10.31)	0.01(0-0.13)	0.06(0-0.58)	-10.25 (-10.86--9.62)
Costa Rica	42.35(4.64-108.07)	2.05(0.21-5.27)	5.46(0.05-33.88)	0.1(0-0.62)	-9.6 (-10.04--9.15)
Croatia	15.03(0.19-84.1)	0.32(0-1.76)	2.15(0-17.28)	0.02(0-0.19)	-11.56 (-12.86--10.24)
Cuba	82.06(6.53-259.57)	0.92(0.07-2.9)	48.65(3.06-201.86)	0.23(0.01-0.96)	-5.71 (-6.58--4.84)
Cyprus	0.15(0-1.22)	0.04(0-0.29)	0.01(0-0.05)	0(0-0)	-13.74 (-14.73--12.74)
Czechia	4.58(0.01-39.09)	0.04(0-0.33)	1(0-9.04)	0(0-0.04)	-7.94 (-8.56--7.31)
Cote d'Ivoire	4809.24(1362.92-8911.2)	47.26(9.74-81.29)	3971.04(990.74-7394.37)	25.2(4.64-47.65)	-1.89 (-2.22--1.56)
Democratic People's Republic of Korea	2381.82(478.61-4039.96)	15.48(2.85-26.12)	2214.69(326.05-3886.53)	8.93(1.35-15.77)	-1.4 (-1.63--1.18)
Democratic Republic of the Congo	21435.26(5598.03-36209.18)	67.16(13.89-114.8)	17331.93(3629.81-30300.57)	46.78(8.5-86.89)	-1.16 (-1.29--1.03)
Denmark	0.18(0-1.47)	0(0-0.02)	0.02(0-0.12)	0(0-0)	-8.82 (-9.19--8.45)
Djibouti	68.14(14.11-132.2)	26.06(4.39-51.79)	50.93(7.97-111.34)	9.13(1.33-19.94)	-3.64 (-3.85--3.43)
Dominica	3.74(0.52-8.05)	6.5(0.85-14.05)	0.4(0.02-1.6)	0.59(0.03-2.34)	-7.24 (-7.45--7.03)
Dominican Republic	374.5(64.31-726.27)	6.79(1.04-13.38)	17.72(0.24-112.24)	0.18(0-1.16)	-10.58 (-10.95--10.2)
Ecuador	463.14(71.24-1113.68)	7.2(1-17.46)	68.3(2.44-282.25)	0.47(0.02-1.94)	-8.13 (-8.56--7.69)
Egypt	5111.61(1186.75-11398.3)	8.5(1.61-19.41)	11.28(0.34-56.9)	0.02(0-0.1)	-19.26 (-19.76--18.75)
El Salvador	579.06(109.57-1036.26)	12.91(2.21-22.84)	94.88(7.79-268.8)	1.4(0.12-3.98)	-6.81 (-7.26--6.36)
Equatorial Guinea	259.58(59.19-445.51)	66.57(11.94-115.44)	2.72(0-25.71)	0.52(0-5.07)	-19.3 (-21.23--17.33)
Eritrea	1973.57(425.6-3363.46)	84.67(16.6-155.89)	1353.64(263.65-2535.06)	46.98(7.79-91.28)	-1.56 (-1.73--1.38)
Estonia	6.18(0.22-23.35)	0.39(0.02-1.46)	0.39(0-3.95)	0.02(0-0.15)	-12.72 (-13.93--11.48)
Eswatini	175.6(32.75-332.78)	33.15(5.33-63.36)	84(7.19-238.03)	12.24(1.03-33.96)	-2.13 (-2.89--1.36)
Ethiopia	44682.98(9159.97-73578.94)	100.59(19.21-159.9)	15665.44(3070.54-25496.42)	29(4.89-46.14)	-4.46 (-4.66--4.26)
Fiji	47.76(7.76-92.89)	11.06(1.7-21.43)	13.7(0.92-40.56)	2.27(0.16-6.54)	-4.68 (-5.16--4.19)
Finland	0.43(0-3.37)	0.01(0-0.05)	0.01(0-0.05)	0(0-0)	-18.22 (-19.52--16.89)
France	6.27(0-54.45)	0.01(0-0.06)	0.43(0-3.38)	0(0-0)	-11.29 (-11.72--10.86)
Gabon	42.75(0.97-212.41)	6.01(0.12-29.99)	7.73(0.09-47.08)	0.86(0.01-5.4)	-6.66 (-7.02--6.3)
Gambia	415.52(123.03-719.01)	57.94(11.96-98.67)	437.34(92.67-724.1)	40.84(6.74-69.05)	-1.03 (-1.16--0.9)
Georgia	183.02(14.8-539.17)	3.97(0.34-11.69)	67.04(3.04-234.21)	1.16(0.05-3.99)	-5.86 (-6.82--4.89)
Germany	1.37(0-13.09)	0(0-0.01)	0.16(0-1)	0(0-0)	-7.78 (-8.05--7.5)
Ghana	4172.77(993.23-7328.3)	40.27(8.23-68.18)	3040.73(564.68-6055.32)	17.86(2.81-36.19)	-2.36 (-2.77--1.95)
Greece	6.36(0.02-45.12)	0.05(0-0.34)	1.38(0-12.42)	0(0-0.04)	-7.89 (-8.82--6.94)
Greenland	0(0-0)	0(0-0.02)	0(0-0)	0(0-0)	-12.59 (-13.4--11.76)
Grenada	6(0.79-13.46)	6.88(0.89-15.41)	0.13(0-0.71)	0.15(0-0.84)	-11.74 (-12.11--11.37)
Guam	0.02(0-0.14)	0.02(0-0.19)	0.01(0-0.08)	0.01(0-0.04)	-3.12 (-3.5--2.75)
Guatemala	2580.76(461.5-4666.62)	52.32(8.57-95.94)	1164.14(142.38-2628.32)	10.77(1.29-24.28)	-4.96 (-5.25--4.66)
Guinea	5808.75(1454.5-9745.74)	76.45(16.23-127.84)	3785.54(943.16-6328.91)	43.88(8.99-72.58)	-1.42 (-1.6--1.25)
Guinea-Bissau	649.95(139.55-1104.61)	79.54(14.09-132.21)	377.53(79.17-631.72)	45.71(7.68-75.54)	-1.5 (-1.64--1.36)
Guyana	35.84(7.07-70.24)	7.61(1.17-14.81)	5.32(0.41-16.08)	0.99(0.08-2.99)	-6.44 (-7.21--5.67)
Haiti	3330.47(995.65-5359.64)	52.01(12.73-85.44)	2030.4(522.94-3537.19)	24.52(5.16-42.86)	-1.87 (-2.01--1.74)
Honduras	605.63(164.45-1042.75)	12.94(2.82-22.02)	358.23(60.61-664.59)	6.27(0.97-11.8)	-1.84 (-2.09--1.6)
Hungary	41.83(0.61-207.71)	0.37(0.01-1.84)	7.21(0-76.77)	0.04(0-0.4)	-7.99 (-8.57--7.41)
Iceland	0.01(0-0.08)	0(0-0.03)	0(0-0)	0(0-0)	-11.73 (-12.17--11.3)
India	235721.09(57488.82-368712.82)	30.26(6.44-46.93)	98976.55(21740.74-181194.98)	9.57(2.08-17.64)	-3.38 (-3.68--3.07)
Indonesia	20926.11(4633.99-34857.84)	13.72(2.85-23.04)	3621.58(500.03-9055.59)	2.12(0.28-5.29)	-5.33 (-5.86--4.8)
Iran (Islamic Republic of)	493.34(69.74-1361.92)	0.99(0.13-2.8)	3.35(0.07-19)	0(0-0.03)	-17.02 (-17.56--16.47)
Iraq	214.55(14.77-894.31)	0.95(0.06-3.99)	4.23(0.04-27.18)	0.02(0-0.11)	-14.9 (-16.72--13.04)
Ireland	1.86(0.01-12.26)	0.05(0-0.34)	0.01(0-0.03)	0(0-0)	-19.18 (-19.95--18.4)
Israel	0.31(0-2.68)	0.01(0-0.07)	0.06(0-0.57)	0(0-0)	-7.79 (-8.35--7.22)
Italy	7.41(0.03-57.11)	0.01(0-0.08)	1.02(0-7.68)	0(0-0)	-8.56 (-9.63--7.48)
Jamaica	77.13(11.87-151.17)	3.85(0.57-7.54)	15.85(1.21-47.02)	0.47(0.04-1.4)	-5.99 (-6.65--5.31)
Japan	46.56(0.06-430.94)	0.03(0-0.29)	4.96(0-42.1)	0(0-0.01)	-10.41 (-10.98--9.84)
Jordan	3.18(0.34-9.95)	0.12(0.01-0.37)	0.14(0.01-0.63)	0(0-0.01)	-13.02 (-13.55--12.48)
Kazakhstan	328.79(15.28-1330.02)	1.96(0.09-7.94)	10.22(0-87.85)	0.06(0-0.54)	-13.39 (-15.2--11.54)
Kenya	7661.56(1967.94-12634.48)	42.96(8.7-72.49)	6105.35(1247.73-10541.76)	29.37(4.93-51.62)	-0.77 (-1.02--0.52)
Kiribati	15.93(2.78-26.46)	23.86(4.13-39.02)	8.31(1.33-14.96)	11.69(1.72-21.13)	-2.33 (-2.55--2.12)
Kuwait	0.03(0-0.23)	0(0-0.03)	0(0-0.02)	0(0-0)	-9.13 (-9.92--8.34)
Kyrgyzstan	744.27(161.38-1460.09)	13.08(2.79-25.67)	111.5(17.7-227.97)	1.84(0.28-3.78)	-6.62 (-7.42--5.81)
Lao People's Democratic Republic	3690.04(664.7-6299.65)	72.11(13.11-121.88)	723.1(117.1-1448.13)	16.16(2.42-32.65)	-4.62 (-4.86--4.38)
Latvia	12.14(0.35-51.19)	0.43(0.01-1.79)	1.45(0-13.51)	0.04(0-0.39)	-10.33 (-12.11--8.51)
Lebanon	15.72(0.92-57.11)	0.61(0.03-2.16)	1.38(0.01-8.28)	0.02(0-0.12)	-11.25 (-11.82--10.68)
Lesotho	468.08(96.82-793.02)	39.28(6.98-65.93)	420.6(74.1-764.08)	34.09(5.75-61.19)	0.77 (0.16-1.38)
Liberia	1954.81(404.71-3414.9)	65.28(11.71-107.31)	746.41(152.76-1312.56)	29.56(4.82-51.85)	-2.73 (-2.98--2.48)
Libya	1.45(0-12.91)	0.05(0-0.42)	0.69(0.01-4.31)	0.02(0-0.1)	-3.39 (-5.29--1.44)
Lithuania	4.61(0.13-21.77)	0.12(0-0.59)	0.39(0-3.85)	0.01(0-0.08)	-11.17 (-12.7--9.62)
Luxembourg	0.01(0-0.09)	0(0-0.02)	0(0-0)	0(0-0)	-12.6 (-12.9--12.29)
Madagascar	7734.24(2139.3-12064.67)	68.33(14.52-106.6)	5786.82(1516.5-9272.44)	38.33(7.32-62.32)	-1.8 (-1.92--1.68)
Malawi	7220.12(1505.61-12030.6)	72.13(13.76-115.29)	3502.65(724.11-5768.39)	38.15(6.47-61.76)	-2.16 (-2.34--1.97)
Malaysia	94.46(5.98-351.6)	0.93(0.05-3.57)	7.44(0-69.38)	0.03(0-0.3)	-9.56 (-10.11--9)
Maldives	24.06(5.89-45.29)	13.28(2.6-24.09)	0.49(0-2.97)	0.18(0-1.08)	-14.03 (-14.5--13.55)
Mali	3904.59(1061.28-6387.29)	47.14(8.67-74.92)	3702.99(948.48-6546.5)	23.02(4.19-40.32)	-2.12 (-2.31--1.93)
Malta	0.34(0-2.04)	0.09(0-0.56)	0.01(0-0.09)	0(0-0.01)	-14.57 (-14.92--14.21)
Marshall Islands	4.31(0.74-8.17)	16.39(2.03-31.43)	3.07(0.46-6.36)	10.15(1.45-20.77)	-1.11 (-1.36--0.85)
Mauritania	629.69(183.73-1065.89)	39.51(8.24-66.3)	346.29(78.32-677.04)	14.85(2.71-29.46)	-3.17 (-3.26--3.08)
Mauritius	9.54(0.76-29.37)	1.59(0.12-4.9)	0.3(0-2.43)	0.02(0-0.16)	-12.71 (-13.24--12.18)
Mexico	1959.83(184.48-6010.42)	2.9(0.25-8.73)	444.89(18.91-1840.89)	0.39(0.02-1.62)	-6.36 (-6.69--6.04)
Micronesia (Federated States of)	19.73(3.41-35.24)	27.24(4.03-49.12)	5.84(0.86-11.66)	9.95(1.41-19.4)	-3.26 (-3.33--3.19)
Monaco	0(0-0)	0(0-0)	0(0-0)	0(0-0)	-3.18 (-3.9--2.46)
Mongolia	923.26(174.35-1660.1)	30.88(5.75-55.39)	30.42(1.34-116.85)	1.05(0.05-3.97)	-11.2 (-11.91--10.48)
Montenegro	3.84(0.12-15.46)	0.69(0.02-2.79)	1.8(0.01-10.73)	0.22(0-1.33)	-4.85 (-5.66--4.03)
Morocco	1628.59(365.26-3381.89)	6.06(1.23-12.68)	72.23(5.72-261.75)	0.25(0.02-0.91)	-9.89 (-10.47--9.3)
Mozambique	8065.03(1653.88-13944.11)	61.12(10.49-98.08)	5032.64(940.74-8330.02)	35.9(5.58-59.62)	-1.13 (-1.32--0.94)
Myanmar	21665.81(4601.17-35374.11)	55.33(11.24-88.09)	4669.24(949.75-9374.5)	10.8(2.17-21.56)	-5.29 (-5.69--4.88)
Namibia	266.32(47.65-504.49)	32.2(4.85-63.32)	115.01(6.22-379.2)	8.27(0.42-27.44)	-4.36 (-5.03--3.67)
Nauru	0.06(0-0.46)	0.84(0-6.72)	0.04(0-0.19)	0.62(0.01-2.78)	-2.5 (-5.05-0.12)
Nepal	11949.74(3570.38-19036.77)	45.73(12.43-72.58)	2120.42(469.02-3788.39)	9.74(1.96-17.8)	-4.72 (-4.89--4.55)
Netherlands	0.9(0-8.1)	0(0-0.04)	0.06(0-0.34)	0(0-0)	-11.94 (-12.38--11.5)
New Zealand	0.49(0-4.25)	0.01(0-0.13)	0.04(0-0.29)	0(0-0)	-10.89 (-12.39--9.36)
Nicaragua	514.41(113.12-885.1)	12.32(2.38-21.29)	119.07(22.35-229.72)	2.49(0.45-4.77)	-4.34 (-4.72--3.96)
Niger	10331.92(2077.57-17770.23)	96.44(17.49-154.88)	6943.49(1696.02-12121.88)	41.31(7.53-70.42)	-2.85 (-3.02--2.67)
Nigeria	53535.54(12887.74-93493.13)	46.47(9.46-80.93)	36319.3(8631.72-73332.67)	18.03(3.6-35.29)	-3.3 (-3.63--2.97)
Niue	0.15(0.01-0.37)	6.29(0.56-15.11)	0.01(0-0.05)	0.56(0.01-3.1)	-10 (-10.78--9.21)
North Macedonia	32.23(2.58-96.22)	1.96(0.16-5.83)	3.86(0.06-21.1)	0.16(0-0.86)	-7.69 (-8.4--6.98)
Northern Mariana Islands	0.01(0-0.07)	0.06(0-0.43)	0.02(0-0.17)	0.06(0-0.49)	2.33 (0.97-3.71)
Norway	0.18(0-1.58)	0(0-0.02)	0(0-0.01)	0(0-0)	-14.1 (-14.67--13.53)
Oman	3.61(0-31.75)	0.29(0-2.48)	0.02(0-0.17)	0(0-0.01)	-16.82 (-17.73--15.9)
Pakistan	27312.53(7675.43-47030.54)	18.71(4.39-32.07)	12441.06(2965.96-25308.56)	6.46(1.29-13.46)	-2.91 (-3.21--2.62)
Palau	0(0-0.01)	0.02(0-0.09)	0(0-0)	0(0-0.03)	-3.51 (-4.1--2.92)
Palestine	54.68(9.72-111.54)	3.37(0.54-6.92)	6.57(0.8-16.96)	0.3(0.03-0.79)	-6.82 (-7.13--6.52)
Panama	49.44(5.95-122.8)	2.81(0.31-6.95)	2.95(0-24.07)	0.07(0-0.55)	-11.49 (-12.6--10.36)
Papua New Guinea	1703.1(499.8-2885.93)	38.56(9.8-64.64)	1876.42(538.87-3230.19)	19.46(4.64-34.76)	-1.58 (-1.8--1.36)
Paraguay	224.8(42.78-423.05)	6.75(1.17-12.87)	87.99(3.74-280.19)	1.59(0.07-5.07)	-4.03 (-4.71--3.35)
Peru	3480.22(609-7200.38)	19.83(2.97-41.29)	633.3(17.64-2995.05)	1.87(0.05-8.85)	-7.24 (-7.87--6.6)
Philippines	12105.04(2785.93-20822.89)	25.51(4.86-43.68)	8714.4(1399.02-18056.64)	13.27(2.02-27.67)	-0.72 (-1.24--0.2)
Poland	459.66(42.05-1350.21)	1.22(0.11-3.52)	73.02(0.08-650.12)	0.1(0-0.89)	-8.37 (-8.84--7.9)
Portugal	23.18(0.21-143.68)	0.21(0-1.27)	1.06(0-9.06)	0(0-0.03)	-12.39 (-12.81--11.96)
Puerto Rico	0.11(0-0.96)	0(0-0.03)	0.01(0-0.11)	0(0-0)	-9.52 (-10.05--8.99)
Qatar	0(0-0)	0(0-0)	0(0-0)	0(0-0)	-15.61 (-16.39--14.82)
Republic of Korea	45.59(1.91-204.34)	0.24(0.01-1.07)	0.49(0-3.91)	0(0-0)	-17.16 (-18.49--15.81)
Republic of Moldova	260.72(48.19-493.05)	6.38(1.2-12.09)	44.1(4.8-110.46)	0.95(0.12-2.38)	-7.06 (-8.14--5.97)
Romania	751.77(47.38-2292.79)	3.96(0.26-12.02)	43.62(0.03-395.42)	0.13(0-1.2)	-12.23 (-13.17--11.28)
Russian Federation	152.32(10.95-745.68)	0.12(0.01-0.58)	30.22(0.08-246.65)	0.01(0-0.12)	-9.19 (-11.39--6.95)
Rwanda	5587.51(1051.88-9628.36)	84.01(14.15-139.42)	2096.52(371.24-3503.13)	32.19(4.97-55.5)	-4.07 (-4.46--3.68)
Saint Kitts and Nevis	0.36(0.01-1.67)	1.04(0.03-4.87)	0.01(0-0.1)	0.02(0-0.22)	-11.98 (-12.38--11.57)
Saint Lucia	3.39(0.4-8.49)	4.5(0.5-11.31)	0.39(0.01-1.99)	0.18(0-0.94)	-10.87 (-11.32--10.42)
Saint Vincent and the Grenadines	3.01(0.4-6.49)	4.4(0.55-9.51)	0.29(0.01-1.33)	0.25(0.01-1.14)	-9.27 (-9.72--8.83)
Samoa	23.38(3.93-42.19)	20.66(3.24-35.85)	15.24(2.11-30.34)	11.07(1.47-21.81)	-1.89 (-2--1.78)
San Marino	0(0-0)	0(0-0)	0(0-0)	0(0-0)	-9.38 (-11.16--7.56)
Sao Tome and Principe	59.7(12.55-98.94)	58.22(10.76-94.45)	22.2(3.39-40.95)	22.06(3.05-40.73)	-3.15 (-3.44--2.86)
Saudi Arabia	9.42(0-86.2)	0.1(0-0.92)	0.1(0-0.83)	0(0-0.01)	-16.29 (-16.85--15.73)
Senegal	2658.67(712.42-4593.23)	34.64(6.56-59.22)	2163.22(466.33-3795.78)	24.02(4.15-43.29)	-0.87 (-1.21--0.53)
Serbia	110.88(5.3-371.27)	1.44(0.07-4.85)	30.53(0.34-168.97)	0.19(0-1.05)	-7.86 (-8.68--7.04)
Seychelles	0.42(0.01-2.2)	0.72(0.01-3.76)	0.01(0-0.12)	0.01(0-0.13)	-11.52 (-11.84--11.21)
Sierra Leone	3546.26(800.93-6188.66)	73.91(13.83-126.62)	1832.44(322.99-3214.93)	37.68(5.97-64.67)	-2.12 (-2.35--1.9)
Singapore	5.43(0-48.44)	0.32(0-2.85)	0.07(0-0.07)	0(0-0)	-17.81 (-18.39--17.23)
Slovakia	8.51(0.1-59.03)	0.16(0-1.1)	0.46(0-3.53)	0.01(0-0.04)	-11.68 (-12.3--11.06)
Slovenia	6.51(0.02-47.27)	0.3(0-2.13)	0.84(0-8.11)	0.02(0-0.17)	-10 (-10.78--9.22)
Solomon Islands	145.67(36.37-244.75)	74.56(13.03-128.43)	161.64(30.07-270.85)	46.98(7.72-79.34)	-1.45 (-1.51--1.4)
Somalia	5912.3(1515.11-10177.22)	86.13(16.15-142.92)	6415.97(1346.32-10761.65)	55.4(9.77-93.07)	-1.24 (-1.4--1.08)
South Africa	3770.1(589.61-8284.45)	11.63(1.62-25.63)	1197.62(89.47-3539.19)	2.86(0.22-8.38)	-4.39 (-5.28--3.5)
South Sudan	2707.83(631.73-5397.35)	46.46(8.43-91.73)	2958.55(626.16-5378.87)	43.99(7.79-79.72)	-0.29 (-0.77-0.18)
Spain	39.54(0.13-317.62)	0.08(0-0.64)	1.59(0-15.2)	0(0-0.01)	-12.52 (-13.17--11.86)
Sri Lanka	1207.51(230.12-2037.02)	12.38(2.16-20.8)	345.94(15.26-1104.54)	1.5(0.07-4.77)	-6.2 (-6.82--5.57)
Sudan	7345.01(1396.44-13160.33)	27.5(5.04-48.25)	1030.26(167.32-2009.61)	4(0.61-7.86)	-6.13 (-6.37--5.88)
Suriname	8.72(0.67-26.32)	3.1(0.2-9.46)	1.36(0.02-7.17)	0.24(0-1.28)	-8.72 (-9.34--8.1)
Sweden	0.48(0-4.28)	0(0-0.03)	0.01(0-0.13)	0(0-0)	-13.02 (-13.47--12.57)
Switzerland	0.07(0-0.54)	0(0-0)	0.01(0-0.02)	0(0-0)	-8.97 (-9.3--8.65)
Syrian Arab Republic	135.95(19.45-333.51)	1.15(0.16-2.78)	2.02(0.22-5.8)	0.02(0-0.06)	-12.44 (-12.85--12.03)
Taiwan (Province of China)	189.62(2.68-1003.05)	1.63(0.02-8.59)	10.67(0-83.25)	0.02(0-0.19)	-11.98 (-12.76--11.2)
Tajikistan	2062.73(492.89-3834.62)	26.25(5.85-48.67)	726.93(177.77-1428.22)	7.22(1.59-14.08)	-4.86 (-5.46--4.25)
Thailand	2123.23(383.32-4429.08)	6.13(1-13.15)	560.6(3.45-3318.7)	0.55(0-3.21)	-6.93 (-7.43--6.43)
Timor-Leste	528.42(135.07-895.57)	52.18(11.71-87.47)	147.37(22.77-297.6)	15.96(2.32-31.91)	-3.94 (-4.31--3.56)
Togo	1531.94(431.69-2655.1)	54.83(11.72-88.25)	1575.15(351.74-2736.81)	39.13(7-66.89)	-1.1 (-1.33--0.87)
Tokelau	0(0-0.01)	0.17(0.01-0.6)	0(0-0)	0.01(0-0.06)	-9.82 (-10.46--9.18)
Tonga	11.79(1.9-21.08)	18.07(2.72-32.27)	6.35(0.76-13.58)	7.71(0.93-16.64)	-2.48 (-2.65--2.31)
Trinidad and Tobago	0.52(0.01-2.63)	0.08(0-0.4)	0.01(0-0.08)	0(0-0)	-17.82 (-18.89--16.73)
Tunisia	152.6(22.03-391.93)	2.18(0.29-5.54)	1.11(0.03-5.74)	0.01(0-0.05)	-17.33 (-17.77--16.89)
Turkey	1186.56(70.47-4500.62)	2.27(0.13-8.67)	14.6(0.01-120.63)	0.02(0-0.15)	-14.8 (-15--14.6)
Turkmenistan	12.64(1.05-49.87)	0.24(0.02-0.97)	0.19(0-1.42)	0(0-0.03)	-14.8 (-16.83--12.71)
Tuvalu	3.69(0.54-7.11)	38.03(5.16-70.13)	0.39(0.04-0.96)	4.38(0.43-10.85)	-6.96 (-7.07--6.85)
Uganda	6818.4(1388.08-11617.66)	46.49(7.85-76.49)	5229.92(966.8-9039.63)	27.58(4.44-46.16)	-1.91 (-2.17--1.66)
Ukraine	90.36(3.52-391.58)	0.19(0.01-0.8)	55.84(3.06-238.79)	0.1(0.01-0.44)	-3.95 (-5.64--2.22)
United Arab Emirates	0(0-0)	0(0-0)	0(0-0)	0(0-0)	-5.41 (-6.36--4.44)
United Kingdom	3.73(0.01-29.39)	0(0-0.03)	0.32(0-2.78)	0(0-0)	-10.37 (-11.2--9.52)
United Republic of Tanzania	18609.44(4023.09-30487.48)	72.07(13.52-115.16)	9026.81(2076.28-15151.81)	27.03(4.78-46)	-3.48 (-3.67--3.29)
United States Virgin Islands	0.01(0-0.1)	0.02(0-0.16)	0(0-0)	0(0-0)	-11.08 (-12.58--9.57)
United States of America	5.05(0-40.28)	0(0-0.01)	0.7(0-4.56)	0(0-0)	-8.1 (-8.33--7.86)
Uruguay	25.49(1.42-91.88)	0.72(0.04-2.6)	2.47(0-20.64)	0.04(0-0.31)	-8.59 (-9.38--7.79)
Uzbekistan	2954.73(649.75-5957.74)	9.81(1.97-19.78)	316.47(34.58-988.93)	0.93(0.1-2.92)	-7.54 (-8.59--6.47)
Vanuatu	32.79(6.93-55.57)	31.83(6-53.45)	31.62(5.33-53.4)	17.44(2.81-29.38)	-1.84 (-2.17--1.52)
Venezuela (Bolivarian Republic of)	17.69(0.38-96.73)	0.14(0-0.78)	11.56(0.21-67.32)	0.04(0-0.25)	-3.75 (-4.17--3.32)
Viet Nam	12937.77(3100.69-20420.91)	21.67(4.81-34.95)	2767.17(332.8-6039.02)	3.5(0.42-7.69)	-5.64 (-6.01--5.28)
Yemen	3726.42(843.62-6788.68)	20.5(4.16-37.71)	916.98(174.52-1765.78)	4.88(0.78-9.76)	-4.61 (-4.76--4.46)
Zambia	4593.14(972.63-7955.03)	57.57(10.18-95.49)	2219.69(476-4124.65)	24.65(4.23-44.46)	-2.74 (-3.27--2.21)
Zimbabwe	2641.34(573.57-4486.52)	41.6(7.68-70.73)	3844.97(656.18-6713.43)	43(6.78-74.45)	1.4 (0.76-2.05)

## Sheet: Table S9
Characteristics	1990		2021		1990-2021
	Number of deaths (95% UI)	Age-standardized death rates per 100,000 (95% UI)	Number of deaths (95% UI)	Age-standardized death rates per 100,000 (95% UI)	EAPC of age-standardized death rates (95% CI)
Afghanistan	1247.59(223.84-2572.19)	9.65(1.67-19.79)	673.93(158.06-1219.98)	3.54(0.7-6.38)	-2.41 (-2.83--1.99)
Albania	116.22(19.62-258.84)	4.25(0.68-9.33)	57.14(7.43-112.12)	1.67(0.23-3.3)	-1.67 (-2.1--1.24)
Algeria	1177.62(168.48-2152.18)	7.04(0.99-13.13)	992.13(126.32-1766.05)	3.87(0.5-6.97)	-1.3 (-1.48--1.12)
American Samoa	0.5(0.01-1.86)	1.8(0.01-6.81)	0.56(0.03-1.48)	1.51(0.09-4.02)	-0.88 (-1.17--0.6)
Andorra	0.79(0.08-1.8)	1.86(0.19-4.21)	0.69(0.07-1.53)	0.38(0.04-0.83)	-4.21 (-4.7--3.71)
Angola	949.69(187.58-1995.99)	9.56(1.53-20.09)	1682.48(277.63-3512.83)	12.1(1.55-25.16)	1.62 (1.28-1.96)
Antigua and Barbuda	3.41(0.24-8.15)	5.8(0.4-13.85)	4.14(0.49-8.65)	4.9(0.59-10.24)	-0.24 (-0.54-0.06)
Argentina	1248.3(172.29-2553.86)	4.29(0.59-8.78)	3807.91(435.8-7692.13)	6.59(0.76-13.29)	2.33 (1.89-2.77)
Armenia	173.63(24.48-385.74)	5.01(0.69-11.07)	200.83(26.46-355.96)	5.38(0.75-9.6)	1.44 (0.55-2.34)
Australia	96.75(1.15-305.11)	0.57(0.01-1.78)	259.14(27.79-516.94)	0.47(0.05-0.94)	-0.5 (-1.21-0.23)
Austria	256.98(33.48-488.69)	2.17(0.28-4.11)	114.42(12.85-210.94)	0.5(0.06-0.91)	-4.55 (-5.02--4.09)
Azerbaijan	1012.69(175.2-2396.82)	12.08(2.03-28.57)	344.5(63.09-682.41)	4.64(0.91-9.13)	-1.31 (-2.06--0.56)
Bahamas	9.85(0.8-23.16)	6.27(0.43-14.66)	13(1.27-28.51)	3.92(0.39-8.57)	-1.05 (-1.35--0.76)
Bahrain	21(3.9-34.82)	12.11(1.74-20.11)	26.54(3.73-45.29)	5.89(0.81-10.22)	-1.75 (-2.22--1.27)
Bangladesh	6312.14(1246.45-13089.78)	4.81(0.85-10.09)	2620.62(513.37-5159.58)	2.17(0.4-4.27)	-2.78 (-3.19--2.36)
Barbados	15.91(1.28-34.37)	5.55(0.49-11.99)	24.48(3.27-47.63)	5(0.71-9.77)	0.26 (-0.24-0.77)
Belarus	208.53(33.47-371.29)	2.18(0.36-3.92)	125.26(13.93-239.97)	0.95(0.11-1.81)	-3.53 (-4.13--2.93)
Belgium	679.03(85.22-1270.13)	4.53(0.57-8.48)	456.94(51.49-855.6)	1.49(0.17-2.77)	-3.2 (-3.69--2.7)
Belize	8.28(0.93-20.71)	5.67(0.55-14.06)	16.24(2.21-34.81)	5.96(0.8-12.81)	-0.17 (-0.81-0.47)
Benin	653.3(125.84-1234.57)	13.5(2.33-26.27)	526.1(106.64-1078.19)	6.61(1.08-13.26)	-1.48 (-1.91--1.05)
Bermuda	0.78(0-2.39)	1.51(0.01-4.62)	0.81(0.04-1.95)	0.53(0.03-1.28)	-4.33 (-4.88--3.79)
Bhutan	23.76(4.37-53.75)	3.43(0.53-7.63)	26.69(4.22-53.66)	4.81(0.75-9.67)	1.78 (1.44-2.12)
Bolivia (Plurinational State of)	1591.36(227.1-3171)	28.24(3.67-57.88)	720.63(103.56-1486.93)	9.26(1.3-19.08)	-3.44 (-3.7--3.17)
Bosnia and Herzegovina	27.09(3.89-56.37)	0.8(0.11-1.64)	67.53(8.64-131.34)	1.16(0.15-2.25)	2.35 (1.9-2.81)
Botswana	75.59(12.12-172.1)	10.58(1.43-24.29)	157.3(20.47-308.75)	10.99(1.41-21.1)	0.57 (-0.1-1.24)
Brazil	5124.92(498.99-11720.51)	5.37(0.49-12.31)	8122.97(950.83-15790.6)	3.43(0.4-6.68)	-0.66 (-0.97--0.34)
Brunei Darussalam	2.72(0.14-8.05)	3.08(0.13-9.07)	3.18(0.23-8.03)	1.54(0.1-3.83)	-0.64 (-1.43-0.16)
Bulgaria	741.14(102.64-1388.89)	9.06(1.3-17.05)	241.75(29.35-446.78)	2.12(0.27-3.9)	-4.12 (-4.4--3.84)
Burkina Faso	1362.57(307.37-2511.54)	13.99(2.64-26.14)	1241.07(264.82-2382.12)	8(1.29-15.41)	-0.89 (-1.25--0.53)
Burundi	322.67(72.76-690.8)	6.99(1.23-14.49)	183.31(36.95-372.94)	3.2(0.53-6.56)	-2.7 (-2.86--2.55)
Cabo Verde	14.67(2.52-27.79)	4.73(0.68-8.98)	57.65(6.7-109.26)	13.57(1.59-25.49)	3.34 (2.68-4.01)
Cambodia	948.59(172.85-2234.09)	8.69(1.24-20.52)	550.69(96.78-1154.37)	5.29(0.79-10.92)	-1.23 (-1.49--0.98)
Cameroon	1109.95(244.21-2218.64)	12.59(2.09-25.15)	1369.41(238.49-2971.83)	8.12(1.11-17.97)	-0.66 (-0.95--0.36)
Canada	584.55(40.67-1335.06)	1.91(0.13-4.36)	229.1(22.67-538.01)	0.28(0.03-0.65)	-6.04 (-6.44--5.63)
Central African Republic	238.59(50.8-497.18)	9.75(1.68-19.79)	198.91(38.31-378.8)	6.6(0.97-12.76)	-0.97 (-1.14--0.8)
Chad	824.33(155.27-1580.85)	12.48(2.01-24.63)	1484.46(251.92-2909.61)	10.84(1.35-21.25)	0.15 (-0.17-0.47)
Chile	753.63(93.63-1754.46)	8.52(1.04-19.91)	764.54(91.06-1433.93)	2.97(0.36-5.56)	-3.54 (-4.09--2.99)
China	36231.17(5615.66-76403.24)	4.79(0.7-10.13)	46403.46(6191.22-83371.76)	3.14(0.43-5.6)	-1.4 (-1.54--1.26)
Colombia	1162.84(195.83-2443.52)	4.74(0.66-9.94)	930.73(100.6-1782.23)	1.72(0.19-3.3)	-2.75 (-3.02--2.48)
Comoros	13.2(3.56-25.91)	3.12(0.66-6.29)	8.15(1.48-16.8)	1.71(0.28-3.61)	-1.72 (-1.91--1.54)
Congo	132.27(25.17-303.39)	9.19(1.5-21.22)	236.11(33.39-500.46)	10.22(1.28-21.98)	0.75 (0.5-1.01)
Cook Islands	0.47(0.02-1.44)	3.83(0.13-11.84)	0.33(0-0.95)	1.47(0.01-4.18)	-3.66 (-4.12--3.2)
Costa Rica	60.76(8.41-127.19)	2.94(0.37-6.12)	79.33(9.56-151.14)	1.46(0.18-2.79)	-2.15 (-2.66--1.64)
Croatia	140.87(19.38-259.13)	2.95(0.42-5.42)	116.22(13.08-215.28)	1.3(0.15-2.41)	-4.05 (-4.92--3.16)
Cuba	504.8(46.54-1149.94)	5.63(0.52-12.82)	1197.93(127.59-2350.86)	5.73(0.62-11.23)	0.02 (-0.38-0.42)
Cyprus	24.92(3.37-51.21)	6.04(0.81-12.63)	19.11(2.01-35.38)	1.2(0.12-2.21)	-4.75 (-5.08--4.41)
Czechia	472.22(62.34-858.91)	3.98(0.54-7.21)	448.93(54.39-804.38)	2.07(0.25-3.69)	-1.88 (-2.22--1.54)
Cote d'Ivoire	1542.3(372.41-3063.65)	15.86(2.57-30.13)	1476.85(265.72-2985.76)	9.55(1.36-19.24)	-0.76 (-1.17--0.36)
Democratic People's Republic of Korea	495.17(75.29-1175.76)	3.19(0.44-7.62)	295.74(41.48-585.07)	1.17(0.17-2.34)	-2.33 (-2.66--1.99)
Democratic Republic of the Congo	2061.22(409.89-4589.95)	6.75(1.1-14.03)	1553.07(279.04-3145.11)	4.17(0.57-8.39)	-1.28 (-1.46--1.11)
Denmark	293.21(31.7-592.91)	3.46(0.38-7.01)	159.8(17.83-315.6)	1.13(0.13-2.24)	-3.35 (-3.81--2.9)
Djibouti	36.22(8.16-73.96)	14.09(2.59-28.64)	80.31(10.79-157.58)	14.32(1.72-27.4)	0.32 (-0.1-0.74)
Dominica	2.47(0.25-6.57)	4.28(0.41-11.29)	3.25(0.4-6.91)	4.75(0.62-10.09)	0.8 (0.52-1.09)
Dominican Republic	148.14(16.62-393.24)	2.7(0.28-7.27)	267.38(29.02-561.92)	2.75(0.3-5.79)	1.19 (0.74-1.65)
Ecuador	960.43(142.8-1859.75)	15(1.88-28.68)	698.51(92.13-1338.08)	4.8(0.63-9.17)	-3.17 (-3.68--2.66)
Egypt	12925.69(3967.13-21610.01)	22(5.92-37.57)	7077.83(1376.61-12365.83)	12.55(1.88-21.84)	-1.02 (-1.3--0.74)
El Salvador	189.31(25.21-417.3)	4.25(0.54-9.34)	225.72(31.19-469.45)	3.35(0.47-7.04)	-0.28 (-0.68-0.12)
Equatorial Guinea	37.38(6.46-75.54)	9.87(1.39-19.8)	97.22(15.49-196.33)	18.9(2.29-35.82)	3.14 (2.37-3.92)
Eritrea	282.4(57.38-557.79)	12.15(2.15-26.63)	263.34(43.72-584.46)	8.94(1.39-20.12)	-0.91 (-1.25--0.58)
Estonia	18.72(2.79-41.54)	1.16(0.19-2.58)	7.46(0.7-17.22)	0.29(0.03-0.68)	-5.81 (-6.64--4.98)
Eswatini	49.94(7.46-112.05)	9.41(1.21-21.7)	80.55(10.46-189.32)	11.53(1.45-26.62)	1.25 (0.59-1.91)
Ethiopia	2917.8(619.89-5227.87)	6.83(1.26-11.89)	1671.49(278.5-2926.81)	3.26(0.48-5.79)	-2.07 (-2.24--1.9)
Fiji	9(0.7-27.89)	2.09(0.16-6.61)	17.16(1.59-44.65)	2.79(0.24-7.27)	0.99 (0.44-1.54)
Finland	166.03(8.64-416.93)	2.4(0.13-6.05)	13.72(0.84-39.18)	0.09(0.01-0.25)	-12.45 (-13.49--11.41)
France	2952.63(337.85-6031.4)	3.38(0.39-6.9)	1410.11(162.51-2770.58)	0.68(0.08-1.33)	-4.89 (-5.24--4.55)
Gabon	165.77(33.89-319)	23.56(3.7-45.88)	151.19(21.58-293.86)	16.75(2.05-32.47)	-0.91 (-1.03--0.79)
Gambia	105.32(25.38-208.09)	15.11(2.65-29.95)	103.19(15.9-200.71)	9.69(1.26-19.52)	-1.15 (-1.37--0.92)
Georgia	235.45(32.49-572.14)	5.08(0.71-12.29)	183.46(19.75-356.19)	3.17(0.35-6.14)	0.17 (-2.18-2.57)
Germany	3404.42(431.47-6491.6)	2.67(0.34-5.11)	1666.19(195.18-3181.11)	0.7(0.08-1.33)	-3.2 (-3.58--2.82)
Ghana	1167.91(224.41-2249.42)	11.69(1.87-22.34)	1923.66(310.76-3928.42)	11.38(1.56-23.56)	1.04 (0.66-1.42)
Greece	390.17(48.2-731.85)	2.9(0.36-5.45)	784.81(89.93-1407.27)	2.25(0.26-4.04)	-0.25 (-0.77-0.27)
Greenland	0.59(0-1.91)	2.29(0.01-7.48)	0.26(0-0.83)	0.54(0-1.73)	-4.37 (-4.8--3.93)
Grenada	6.43(0.59-16.38)	7.43(0.67-18.83)	7.1(0.85-14.29)	8.18(0.99-16.37)	0.58 (-0.01-1.18)
Guam	1.43(0.03-4.38)	2.19(0.02-6.71)	1.74(0.19-3.5)	0.91(0.1-1.87)	-1.57 (-2.41--0.73)
Guatemala	1183.4(187.01-2492.96)	23.95(3.62-50.39)	765.23(108.07-1656.27)	7.05(0.98-15.06)	-3.95 (-4.32--3.57)
Guinea	1141.17(260.43-2194.91)	15.35(2.87-29.52)	716.13(170.49-1431.6)	8.49(1.54-16.34)	-1.16 (-1.41--0.9)
Guinea-Bissau	140.82(24.21-287.43)	17.64(2.78-36.79)	75.31(12.66-140.69)	9.14(1.27-17.06)	-1.72 (-1.91--1.53)
Guyana	26.18(3.69-70.25)	5.62(0.59-15.21)	37.79(4.99-77.64)	6.99(0.91-14.26)	0.96 (0.42-1.5)
Haiti	276.53(50.57-714.3)	4.39(0.69-11.66)	188.95(30.74-420.08)	2.32(0.35-5.44)	-1.3 (-1.51--1.08)
Honduras	141.49(26.63-305.6)	3.08(0.49-6.71)	113.88(19.12-254.29)	2(0.31-4.5)	-0.66 (-0.99--0.33)
Hungary	217.05(31.82-413.06)	1.91(0.29-3.64)	154.38(17.9-288.36)	0.81(0.1-1.5)	-2.47 (-2.88--2.06)
Iceland	4.98(0.14-14.05)	1.6(0.04-4.5)	2.11(0.15-5.98)	0.29(0.02-0.83)	-5.78 (-6.18--5.37)
India	46993.99(9315.31-90078.42)	6.12(1.01-11.92)	66664.19(11955.83-118099.91)	6.58(1.17-11.68)	0.84 (0.39-1.28)
Indonesia	5302.55(785.16-11402.25)	3.4(0.44-7.53)	5214.35(788.86-10044.47)	3.04(0.45-5.81)	-0.25 (-0.49-0)
Iran (Islamic Republic of)	3072.21(508.51-5344.94)	6.98(1.07-12.05)	2205.31(294.57-3768.65)	3.34(0.45-5.69)	-1.85 (-2.05--1.65)
Iraq	1500.3(320.37-2696.71)	6.77(1.38-12)	783.54(144.97-1402.45)	3.15(0.5-5.69)	-1.88 (-2.06--1.71)
Ireland	235.56(24.36-511.31)	6.5(0.67-14.16)	63.02(7.32-135.02)	0.74(0.09-1.57)	-7.04 (-7.64--6.44)
Israel	140.34(20.22-262.49)	3.48(0.49-6.54)	234.98(29.63-417.49)	1.63(0.2-2.89)	-1.15 (-1.64--0.67)
Italy	1716.65(232.62-3122.96)	2.23(0.31-4.08)	1530.75(179.19-2828.86)	0.76(0.09-1.4)	-2.85 (-3.33--2.36)
Jamaica	30.67(3.69-76.5)	1.53(0.18-3.83)	53.81(5.85-116.19)	1.61(0.19-3.47)	0.21 (-0.3-0.72)
Japan	6929.9(524.35-16753.17)	4.67(0.36-11.22)	9072.87(1013.14-18585.89)	1.59(0.18-3.21)	-3.09 (-3.35--2.82)
Jordan	168.34(34.02-293.93)	6.33(1.01-11.26)	202.23(28.17-360.14)	3.25(0.43-5.81)	-1.96 (-2.22--1.69)
Kazakhstan	899.1(142.39-2024.51)	5.36(0.82-12.08)	582.93(73.19-1076.66)	3.56(0.44-6.56)	-1.01 (-1.44--0.58)
Kenya	625.83(159.52-1187.72)	3.52(0.65-6.78)	827.36(137.66-1637.79)	3.78(0.56-7.8)	1.22 (0.85-1.58)
Kiribati	0.66(0.07-1.97)	0.99(0.1-3)	0.7(0.07-1.95)	0.97(0.09-2.7)	-0.28 (-0.44--0.11)
Kuwait	55.55(8.65-89.88)	6.86(1-11.17)	171.57(22.72-295.75)	7.64(1.01-13.14)	1.94 (1.38-2.5)
Kyrgyzstan	310.28(42.35-750.77)	5.49(0.73-13.13)	79.04(10.92-161.3)	1.3(0.18-2.67)	-4.43 (-5--3.85)
Lao People's Democratic Republic	380.93(52.05-861.18)	7.51(0.95-17.43)	246.84(36.17-553.77)	5.52(0.71-12.51)	-0.75 (-1.06--0.43)
Latvia	54.61(8.6-104.91)	1.9(0.32-3.67)	30.26(3.62-59.07)	0.9(0.11-1.75)	-2.94 (-3.65--2.23)
Lebanon	113.66(16.74-224.65)	4.51(0.62-9.63)	339.3(41.89-635.4)	5.15(0.65-9.59)	1.44 (0.82-2.06)
Lesotho	59.39(11.29-113.09)	4.97(0.85-9.62)	79.49(10.11-161.79)	6.3(0.74-12.79)	2.14 (1.69-2.59)
Liberia	287.75(53.28-551.28)	9.77(1.69-18.11)	102.03(19.5-186.14)	4.09(0.66-7.33)	-1.69 (-2.19--1.18)
Libya	176.09(29.92-313.82)	5.95(0.79-10.78)	212.8(28.87-391.41)	4.75(0.65-8.74)	0.48 (0.11-0.85)
Lithuania	43.92(7.22-86.61)	1.18(0.2-2.31)	35.45(4.46-69.52)	0.72(0.1-1.42)	-2.15 (-2.96--1.33)
Luxembourg	13.06(1.47-26.44)	2.69(0.3-5.43)	5.91(0.68-12.11)	0.47(0.05-0.95)	-4.89 (-5.47--4.31)
Madagascar	252.92(69.94-462.48)	2.33(0.5-4.33)	267.59(65.38-478.24)	1.8(0.32-3.36)	0.28 (-0.11-0.66)
Malawi	483.4(112.01-932.97)	4.93(1.04-9.43)	257.52(48.8-507.04)	2.8(0.45-5.49)	-1.4 (-1.65--1.14)
Malaysia	1237.49(166.1-2475.31)	12.28(1.46-24.81)	2882.17(332.64-5386.48)	12.21(1.43-22.81)	0.57 (0.26-0.89)
Maldives	6.41(0.94-15.46)	3.73(0.44-9.57)	4.56(0.51-9.18)	1.67(0.18-3.35)	-2.72 (-3.02--2.42)
Mali	784.94(180.28-1496.27)	9.68(1.74-18.62)	896.28(188.39-1754.24)	5.7(0.82-11.65)	-0.83 (-1.18--0.49)
Malta	13.72(1.59-28.23)	3.77(0.44-7.8)	17.39(1.92-32.92)	1.52(0.17-2.86)	-3.22 (-3.77--2.67)
Marshall Islands	0.73(0.07-2.32)	2.76(0.23-8.65)	0.79(0.08-2.42)	2.63(0.26-7.79)	-0.44 (-0.73--0.15)
Mauritania	276.44(74.3-572.54)	17.61(3.4-35.54)	316.1(62.91-587.68)	13.76(2.12-26.17)	-0.74 (-0.91--0.56)
Mauritius	19.55(2.41-43.05)	3.22(0.38-7.16)	25.41(2.71-57.12)	1.65(0.2-3.69)	-1.83 (-2.13--1.54)
Mexico	6577.39(1081.61-12598.1)	10.44(1.58-19.73)	3356.07(429.21-6333.84)	2.9(0.37-5.46)	-3.88 (-4.38--3.39)
Micronesia (Federated States of)	1.89(0.17-6.09)	2.61(0.22-8.54)	1.58(0.15-4.51)	2.65(0.22-7.62)	0.07 (-0.03-0.16)
Monaco	1.37(0.05-3.52)	1.71(0.07-4.41)	1.5(0.16-3.08)	1.18(0.13-2.42)	-0.32 (-1.38-0.75)
Mongolia	154.55(18.9-384.48)	5.2(0.62-12.87)	81.97(12.17-156.71)	2.81(0.4-5.34)	-0.73 (-1.43--0.03)
Montenegro	10.74(1.58-20.49)	1.92(0.28-3.71)	9.16(1.13-17.37)	1.13(0.14-2.17)	-0.6 (-0.86--0.35)
Morocco	1332.85(261.73-2602.87)	5.06(0.88-9.86)	1020.17(149.98-1959.82)	3.57(0.52-6.75)	-0.4 (-0.75--0.06)
Mozambique	437.02(97.88-809.33)	3.39(0.72-6.2)	356.32(58.1-661.55)	2.53(0.38-4.61)	0.03 (-0.27-0.34)
Myanmar	2739.64(463.81-5988.41)	7.1(1.11-15.41)	2074.04(385.2-4299.48)	4.78(0.86-9.76)	-1.13 (-1.37--0.89)
Namibia	80.13(13.35-187.23)	9.7(1.27-23.12)	162.5(18.72-366.16)	11.53(1.31-25.63)	1.6 (1.25-1.96)
Nauru	0.2(0.01-0.79)	2.91(0.04-11.59)	0.16(0.01-0.48)	2.52(0.15-7.33)	-1.53 (-1.96--1.11)
Nepal	2061.91(445.67-4194.7)	8.06(1.57-16.41)	744.85(144.25-1398.98)	3.45(0.61-6.41)	-2.51 (-2.87--2.15)
Netherlands	755.15(90.88-1466.38)	3.84(0.47-7.47)	522.42(62.75-964.43)	1.28(0.16-2.37)	-4.33 (-5.14--3.52)
New Zealand	43.33(0.79-148.26)	1.29(0.03-4.4)	38.65(3.47-81.25)	0.4(0.04-0.85)	-3.19 (-4.63--1.72)
Nicaragua	103.32(14.89-233.86)	2.48(0.33-5.56)	38.38(6.09-92.72)	0.8(0.12-1.94)	-2.05 (-2.49--1.62)
Niger	2435.23(456.07-4649.2)	23.21(4.27-43.35)	1397.69(298.79-2888.06)	8.59(1.36-17.35)	-2.65 (-2.96--2.34)
Nigeria	20188.01(4609.4-38461.95)	17.59(3.52-33.16)	19475.72(4470.86-41289.43)	11(1.97-22.38)	-0.44 (-0.92-0.03)
Niue	0.06(0.01-0.16)	2.52(0.23-6.65)	0.04(0-0.12)	2.68(0.16-7.15)	-1.14 (-1.61--0.67)
North Macedonia	59.09(8.42-115.04)	3.58(0.51-6.99)	28.01(3.11-50.29)	1.15(0.13-2.06)	-2.2 (-2.54--1.85)
Northern Mariana Islands	0.52(0.01-1.44)	3.05(0.03-8.65)	0.71(0.08-1.43)	2.03(0.22-4.08)	-1.13 (-1.74--0.51)
Norway	295.26(25.92-674.46)	3.82(0.34-8.72)	55.99(5.51-131.92)	0.43(0.04-1.01)	-7.06 (-7.4--6.72)
Oman	144.62(31.4-256.91)	12.37(2.13-22.08)	102.12(14.63-182.18)	6.83(0.92-12.21)	-0.64 (-1.12--0.17)
Pakistan	7460.12(1632.21-15161.44)	5.27(0.96-10.86)	8176.42(1858.1-15815.48)	4.49(0.83-8.75)	0.25 (-0.18-0.69)
Palau	0.31(0-0.95)	3.24(0.04-10.1)	0.33(0.01-0.87)	2.42(0.07-6.31)	-0.27 (-1.11-0.59)
Palestine	91.34(15.05-176.45)	5.82(0.82-11.37)	105.21(15.54-193.54)	4.8(0.66-8.88)	-0.34 (-0.69-0.01)
Panama	50.35(6.66-113.27)	2.89(0.36-6.46)	61.87(7.29-126.73)	1.4(0.17-2.89)	-1.25 (-1.91--0.59)
Papua New Guinea	146.3(20.85-445.03)	3.35(0.41-10.98)	222.39(34.27-551.28)	2.34(0.3-6.27)	-0.76 (-0.91--0.61)
Paraguay	53.93(6.03-152.89)	1.65(0.17-4.55)	96.91(7.95-246.31)	1.75(0.14-4.48)	0.82 (0.48-1.16)
Peru	4106.85(688.32-7962.04)	23.67(3.27-46.12)	4333.74(579.21-8503.48)	12.81(1.72-25.06)	-2.06 (-2.33--1.79)
Philippines	3344.79(568.16-6769.26)	7.11(1-14.91)	5927.59(850.99-11427.76)	8.91(1.23-17.27)	1.63 (1.37-1.89)
Poland	1118.85(149.33-2137.25)	2.91(0.39-5.59)	2446.33(304.83-4313.73)	3.35(0.42-5.9)	1.07 (0.74-1.41)
Portugal	379.32(38.9-830.59)	3.33(0.35-7.29)	335.4(35.92-702.75)	1.03(0.11-2.16)	-3.37 (-4.07--2.67)
Puerto Rico	49.22(0.31-175.03)	1.56(0.01-5.57)	34.33(2.92-82.71)	0.41(0.04-0.98)	-4.27 (-4.71--3.83)
Qatar	12.49(2.29-20.75)	11.01(1.5-19.08)	23.42(3.31-39.9)	4.16(0.56-7.28)	-2.22 (-2.9--1.53)
Republic of Korea	1135.73(146.86-2246.66)	5.89(0.74-12.02)	3128.59(384.22-5772.55)	3.52(0.43-6.53)	-0.47 (-0.96-0.01)
Republic of Moldova	105.79(14.47-247.96)	2.57(0.35-6.03)	75.24(9.11-159.4)	1.58(0.22-3.37)	-0.12 (-0.64-0.4)
Romania	1359.35(176.82-2726.28)	7.1(0.95-14.26)	918.33(106.45-1674.82)	2.81(0.34-5.11)	-2.56 (-2.8--2.33)
Russian Federation	3284.02(580.54-6304.12)	2.45(0.47-4.69)	2184.07(275.22-4278.81)	1.07(0.14-2.1)	-2.97 (-3.97--1.96)
Rwanda	526.96(110.93-1115.61)	8.02(1.63-17.09)	170.28(24.06-369.95)	2.6(0.35-5.7)	-4.25 (-4.54--3.95)
Saint Kitts and Nevis	1.35(0.1-3.37)	3.91(0.27-9.94)	0.9(0.09-2.08)	1.89(0.2-4.34)	-2.43 (-2.91--1.94)
Saint Lucia	4.72(0.49-11.5)	6.19(0.56-15.23)	9.87(1.21-19.51)	4.64(0.62-9.15)	-1.63 (-2.06--1.2)
Saint Vincent and the Grenadines	3.39(0.33-8.68)	4.88(0.44-12.47)	7.1(0.87-13.85)	6.04(0.76-11.82)	0.72 (0.36-1.07)
Samoa	2.51(0.2-8.33)	2.21(0.18-7.2)	3.66(0.39-10.26)	2.65(0.27-7.45)	0.94 (0.78-1.1)
San Marino	0.62(0.06-1.32)	1.7(0.16-3.61)	0.36(0.03-0.8)	0.3(0.02-0.68)	-4.38 (-4.96--3.79)
Sao Tome and Principe	6.52(1.32-12.44)	6.38(1.15-12.19)	7.44(0.99-15.38)	7.38(0.88-15.41)	1.69 (1.31-2.06)
Saudi Arabia	1247.55(197.13-2254.44)	14.13(2.02-25.55)	1266.65(168.03-2285.02)	8.08(1.1-13.8)	-1.22 (-1.44--1)
Senegal	985.72(236.8-1857.55)	13.13(2.52-25.11)	442.24(79.55-865.52)	4.98(0.75-9.93)	-3.36 (-3.94--2.77)
Serbia	233.68(29.06-462.97)	3(0.38-5.93)	216.38(28.7-397.46)	1.34(0.18-2.45)	-1.39 (-1.79--0.99)
Seychelles	3.29(0.39-7.89)	5.65(0.63-13.58)	4.13(0.48-9.94)	4.34(0.52-10.47)	-0.7 (-1--0.4)
Sierra Leone	565.48(108.39-1072.49)	12.11(1.91-23.71)	272.98(41.07-524.04)	5.64(0.75-10.99)	-1.68 (-1.98--1.38)
Singapore	318.92(38.5-597.16)	18.67(2.21-34.89)	480.74(52.6-938.64)	5.94(0.65-11.61)	-2.98 (-3.39--2.57)
Slovakia	511.47(69.96-952.17)	9.46(1.31-17.65)	213.78(24.96-389.7)	2.46(0.29-4.49)	-3.49 (-3.79--3.2)
Slovenia	99.95(13.17-185.55)	4.52(0.6-8.46)	55.2(6.31-102.58)	1.14(0.13-2.11)	-4.18 (-4.8--3.56)
Solomon Islands	7.07(0.9-21.35)	3.77(0.37-11.7)	10.82(1.38-28.42)	3.17(0.39-8.14)	-0.72 (-0.91--0.54)
Somalia	361.37(88.2-676.45)	5.47(1.03-9.84)	424.12(86.31-800.13)	3.69(0.57-7.14)	-0.21 (-0.71-0.3)
South Africa	4046.47(634.56-7600.65)	13.54(1.97-24.9)	4969.68(698.12-8943.84)	11.3(1.58-20.36)	0.36 (-0.2-0.92)
South Sudan	885.39(198.29-1881.03)	15.73(2.54-33.87)	426.91(73.94-876.31)	6.59(0.9-13.34)	-2.05 (-2.42--1.67)
Spain	1256.34(137.23-2610.05)	2.52(0.28-5.26)	835.01(90.54-1648.34)	0.61(0.07-1.2)	-3.8 (-4.18--3.41)
Sri Lanka	207.25(24.81-521.27)	2.13(0.24-5.37)	499.4(61.66-1129.3)	2.15(0.27-4.83)	0.7 (0.43-0.97)
Sudan	1808.18(380.58-3579.69)	6.86(1.38-12.97)	1008.25(168.4-2025.61)	4(0.59-8.03)	-0.56 (-0.84--0.27)
Suriname	19.75(2.42-45.26)	7.05(0.8-16)	27.85(3.77-55.18)	4.97(0.69-9.84)	-0.53 (-0.79--0.26)
Sweden	377.38(29.47-888.39)	2.24(0.18-5.29)	62.39(5.79-153.28)	0.22(0.02-0.54)	-7.58 (-7.86--7.29)
Switzerland	438.76(48.45-877.18)	3.91(0.43-7.82)	119.54(13.94-238.78)	0.47(0.06-0.93)	-6.05 (-6.35--5.76)
Syrian Arab Republic	642.6(94.7-1200.71)	5.57(0.73-10.43)	434.76(49.2-793.89)	4.51(0.52-8.3)	0.35 (-0.14-0.84)
Taiwan (Province of China)	753.34(97.59-1651.61)	6.4(0.83-14.12)	1844.52(219.87-3284.52)	4.14(0.5-7.36)	-0.22 (-0.68-0.23)
Tajikistan	669.9(114.56-1578.69)	8.6(1.31-20.42)	442.72(108.86-853.36)	4.45(1.1-8.61)	-0.91 (-1.6--0.22)
Thailand	1385.26(198.65-3151.98)	3.98(0.53-9.51)	8512.68(1067.05-15983.71)	8.3(1.07-15.59)	2.97 (2.56-3.37)
Timor-Leste	51.69(7.01-129.02)	5.12(0.61-13.13)	45.66(7.83-110.84)	4.99(0.77-12.2)	1.13 (0.59-1.67)
Togo	336.49(74.54-638.45)	12.37(2.05-24.29)	331.85(52.34-665.22)	8.2(1.16-16.41)	-0.77 (-1.18--0.36)
Tokelau	0.04(0-0.14)	2.75(0.07-10.8)	0.03(0-0.09)	2.43(0.05-7.09)	-2.25 (-2.96--1.53)
Tonga	1.38(0.11-4.4)	2.12(0.15-6.93)	2.56(0.25-7.11)	3.11(0.3-8.6)	1.09 (0.84-1.35)
Trinidad and Tobago	56.52(4.24-129.74)	8.41(0.53-19.52)	52.07(5.37-105.04)	3.05(0.33-6.16)	-2.91 (-3.16--2.65)
Tunisia	359.24(60.43-701.63)	5.22(0.76-10.52)	343.99(43.43-632.56)	3.11(0.4-5.71)	-1.35 (-1.6--1.09)
Turkey	3997.28(753.1-7610.28)	7.72(1.34-14.67)	3024.74(368.08-5556.75)	3.78(0.47-6.95)	-1.76 (-2.49--1.02)
Turkmenistan	678.06(108.78-1571.39)	13.1(2-30.28)	215.93(28.53-417.3)	4.38(0.57-8.5)	-3.38 (-3.75--3)
Tuvalu	0.1(0.01-0.29)	1.04(0.11-2.91)	0.09(0.01-0.23)	0.99(0.08-2.56)	-0.35 (-0.55--0.15)
Uganda	619.18(119.56-1172.23)	4.32(0.68-7.93)	720(114.34-1340.23)	3.77(0.53-7.14)	-0.37 (-0.7--0.04)
Ukraine	1009.39(150.55-1862.06)	2.03(0.31-3.79)	685.87(75.69-1368.55)	1.21(0.14-2.39)	-2.04 (-2.46--1.61)
United Arab Emirates	70.94(13.96-125.81)	14.39(2.12-25.22)	103.52(13.94-187.45)	8.62(1.13-15.47)	0.92 (0.12-1.72)
United Kingdom	5358.24(610.61-11024.88)	5.9(0.67-12.15)	2377.08(261.55-4651.58)	1.5(0.17-2.93)	-5.4 (-6.13--4.66)
United Republic of Tanzania	1123.59(276.34-2045.81)	4.45(0.91-7.95)	1004.34(206.27-2055)	3.04(0.51-6.1)	-0.66 (-0.87--0.45)
United States Virgin Islands	0.86(0.02-2.6)	1.35(0.03-4.09)	0.79(0.08-1.78)	0.53(0.06-1.17)	-2.32 (-2.73--1.92)
United States of America	8793.73(789.59-18723.64)	2.68(0.24-5.7)	2477.44(260.92-5298.42)	0.41(0.04-0.87)	-5.91 (-6.26--5.56)
Uruguay	93.17(10.07-212.37)	2.62(0.29-5.98)	117.94(11.56-255.91)	1.79(0.18-3.9)	-1.19 (-1.53--0.84)
Uzbekistan	2376.67(387.28-5228.38)	7.94(1.23-17.44)	1552.15(346.22-2795.09)	4.58(0.99-8.31)	-0.98 (-1.42--0.53)
Vanuatu	1.58(0.17-4.87)	1.58(0.14-4.94)	2.66(0.35-7.13)	1.46(0.19-3.99)	0.71 (0.26-1.16)
Venezuela (Bolivarian Republic of)	805.98(127.43-1567.15)	6.47(0.94-12.65)	746.54(93.38-1497.21)	2.77(0.35-5.57)	-1.75 (-2.14--1.35)
Viet Nam	820.59(144.16-1852.35)	1.38(0.22-3.15)	1984.41(235.24-4316.11)	2.47(0.3-5.4)	3.27 (2.9-3.65)
Yemen	1209.15(247.99-2381.57)	6.72(1.25-12.79)	852.2(161.13-1763.16)	4.65(0.68-9.9)	-0.67 (-0.86--0.47)
Zambia	541.49(123.22-1028.22)	7.04(1.3-13.2)	440.72(77.03-942.59)	4.93(0.7-10.75)	-1.19 (-1.7--0.67)
Zimbabwe	404.34(81.25-830.48)	6.43(1-13.28)	449.25(70.68-926.7)	5.03(0.74-10.31)	-0.04 (-0.62-0.56)

[truncated: 3 more sheets: Table S10, Table S11, Table S12]
